# Supplementary material for: Gene-regulatory network analysis of ankylosing spondylitis with a single-cell chromatin accessible assay
Source: Sci Rep. 2020 Nov 10;10:19411. doi: 10.1038/s41598-020-76574-5 (PMC7655814; doi:10.1038/s41598-020-76574-5)
Supplement: Supplementary file 3 — Supplementary information. [file 41598_2020_76574_MOESM3_ESM.xlsx]

## Sheet: All TF motifs
TF motifs	TFs	Monocytes-1			Natural killer cells			CD4+ T cells			CD8+ T cells			Dendritic cells			Monocytes-2			B cells			T cells
		Average	Log2 Fold Change	P-Value	Average	Log2 Fold Change	P-Value	Average	Log2 Fold Change	P-Value	Average	Log2 Fold Change	P-Value	Average	Log2 Fold Change	P-Value	Average	Log2 Fold Change	P-Value	Average	Log2 Fold Change	P-Value	Average	Log2 Fold Change	P-Value
MA0056.1	MZF1	2432.04	0.0622475	1.55469e-27	2318.2	-0.0217669	3.78402e-05	2328.29	-0.0119857	0.139157	2318.51	-0.0195003	0.00324102	2368.17	0.0150641	0.0616964	2368.28	0.00522095	0.104411	2371.87	0.0159017	0.0502806	2308.54	-0.0263264	8.81127e-05
MA0130.1	ZNF354C	2101.73	0.0510015	3.95536e-19	2020.78	-0.0177205	0.000966566	2026.28	-0.0112222	0.168339	2020.91	-0.0160159	0.0180093	2053.98	0.0103842	0.220804	2078.46	0.0181936	0.0133525	2045.43	0.00262356	0.727377	2019.53	-0.0168706	0.0153693
MA0528.1	ZNF263	1481.13	-0.00133766	0.935293	1468.26	-0.0179565	0.000881123	1493.79	0.0124154	0.0606862	1483.05	0.000945895	0.849465	1484.31	0.00154805	0.884207	1439.7	-0.0518764	0.0344643	1505.09	0.0218237	0.00848993	1487.31	0.00556704	0.382487
MA0006.1	Ahr::Arnt	1467.17	-0.0702344	3.99409e-30	1526.4	-0.0030792	0.65061	1560.35	0.0328809	4.45528e-07	1542.49	0.0150156	0.0146007	1512.78	-0.0178119	0.08241	1437.66	-0.0994947	4.64696e-06	1555.1	0.024167	0.00418173	1563.98	0.0376779	5.4199e-10
MA0089.1	MAFG::NFE2L1	1460.58	0.155442	1.02737e-150	1317.7	-0.023513	1.5436e-05	1286.23	-0.0601371	3.93509e-17	1299.83	-0.0447578	1.55187e-12	1365.86	0.0368755	1.1908e-06	1440.76	0.103305	6.53891e-13	1309.45	-0.0301293	0.00811545	1282.51	-0.0660537	1.33156e-23
MA0516.1	SP2	1432.54	-0.0948632	4.14485e-52	1512.86	-0.0023329	0.748179	1552.1	0.0394417	2.90972e-09	1537.4	0.0253665	2.64101e-05	1496.52	-0.0202215	0.0459356	1386.46	-0.138911	8.63468e-11	1555.46	0.0387713	8.64413e-06	1554.41	0.04299	4.04744e-12
MA0081.1	SPIB	1374.91	0.163317	2.54615e-165	1207.82	-0.0660597	3.89255e-37	1216.71	-0.0447333	1.03995e-09	1212.07	-0.0532037	3.16462e-17	1287.37	0.0461506	7.13677e-10	1337.41	0.0894703	1.5458e-10	1278.1	0.0322883	0.000200352	1216.82	-0.0453577	1.53891e-11
MA0079.3	SP1	1085.77	-0.100407	1.75114e-56	1147.1	-0.0079553	0.19209	1182.94	0.0431736	1.76661e-10	1171.32	0.028668	2.96841e-06	1137.23	-0.0213058	0.0359918	1042.58	-0.155252	5.64241e-13	1182.6	0.0384741	1.43599e-05	1188.88	0.0527306	4.75542e-17
MA0050.2	IRF1	1065.02	0.0779089	2.35838e-40	1015.62	-0.00322433	0.637932	997.153	-0.03348	5.35868e-06	1002.67	-0.0253412	0.000107077	1022.45	0.00702024	0.473145	1070.8	0.0653816	2.58154e-07	1015.08	-0.00529539	0.796872	993.946	-0.0393997	3.42633e-09
MA0151.1	Arid3a	967.091	0.0173177	0.00293299	954.394	-0.0054266	0.378409	951.426	-0.0103815	0.217285	947.754	-0.0172225	0.011783	957.679	-9.52708e-07	0.991577	1002.89	0.0588324	1.54609e-06	956.139	-0.00343297	0.916713	961.135	0.00659391	0.308504
MA0498.2	MEIS1	965.144	0.0351445	1.37882e-09	946.268	0.00216245	0.670802	931.454	-0.0247333	0.000979909	939.953	-0.00999233	0.177587	949.622	0.00639154	0.518256	965.633	0.0216613	0.00880299	942.476	-0.00639288	0.731953	934.607	-0.0194301	0.00548891
MA1125.1	ZNF384	915.676	0.0493051	1.97938e-17	886.133	-0.0070802	0.233067	881.176	-0.01587	0.0439441	882.757	-0.0132393	0.0604591	894.44	0.00803388	0.387303	910.71	0.0250826	0.00459965	874.714	-0.0273853	0.0158637	880.952	-0.016461	0.0207225
MA0599.1	KLF5	809.216	-0.0726542	2.07595e-29	838.544	-0.0135619	0.0206012	866.025	0.0408475	2.59796e-09	857.955	0.0271101	1.29371e-05	837.704	-0.013749	0.239183	759.376	-0.164777	3.41484e-14	861.148	0.0280953	0.00176264	863.877	0.0377332	3.47836e-09
MA0851.1	Foxj3	775.183	0.0276438	2.04378e-06	766.636	0.0104672	0.051673	756.936	-0.0127381	0.119977	761.384	-0.00293195	0.771351	763.117	0.000230408	0.974954	770.9	0.00638912	0.101631	748.093	-0.0311802	0.00531611	751.081	-0.0258358	0.000166093
MA0073.1	RREB1	756.421	-0.0718795	2.85526e-30	793.274	0.0105642	0.0528178	800.577	0.0233074	0.000521019	801.048	0.0258914	1.85894e-05	780.281	-0.0186571	0.0716124	730.225	-0.122728	1.56293e-08	806.846	0.0323777	0.000193551	795.502	0.0133045	0.0373165
MA0004.1	Arnt	733.481	-0.0105383	0.130933	736.271	-0.00416253	0.53074	740.67	0.00558013	0.440265	742.559	0.0106226	0.103319	734.885	-0.00743372	0.60515	703.945	-0.0783873	0.000648746	745.399	0.0136422	0.103066	738.79	0.00160944	0.789452
MA0146.2	Zfx	674.611	-0.0853718	5.45985e-40	712.04	0.00752206	0.186841	726.421	0.0385627	1.97707e-08	719.822	0.0251183	6.05987e-05	701.409	-0.0188042	0.0786443	641.003	-0.157567	5.64241e-13	718.574	0.0179764	0.0433107	722.05	0.0294235	4.85929e-06
MA0033.2	FOXL1	637.52	-0.00491884	0.535296	639.702	0.00151616	0.748179	637.627	-0.00473422	0.664677	638.12	-0.00328645	0.741881	636.285	-0.00830588	0.546964	655.941	0.0282172	0.00314985	639.139	-0.00210068	1	642.29	0.00756146	0.250135
MA0850.1	FOXP3	637.52	-0.00491884	0.535296	639.702	0.00151616	0.748179	637.627	-0.00473422	0.664677	638.12	-0.00328645	0.741881	636.285	-0.00830588	0.546964	655.941	0.0282172	0.00314985	639.139	-0.00210068	1	642.29	0.00756146	0.250135
MA0847.1	FOXD2	626.514	-0.00213243	0.844116	627.701	0.00173676	0.724191	624.803	-0.00680828	0.472689	625.844	-0.00393212	0.678642	624.793	-0.0069913	0.64032	645.629	0.0329098	0.00126124	626.348	-0.00388366	0.891211	629.633	0.00613297	0.351229
MA0746.1	SP3	624.87	-0.0977782	1.37426e-50	657.925	-0.0115188	0.0578796	678.208	0.0394844	1.56486e-08	674.36	0.0320373	3.62027e-07	653.8	-0.0204808	0.0541022	592.902	-0.170378	1.14182e-14	676.347	0.0312724	0.000640417	685.784	0.0592399	6.12626e-20
MA0685.1	SP4	612.171	-0.102451	4.01734e-54	645.618	-0.0137	0.0232228	667.196	0.0417668	3.5006e-09	663.824	0.0355185	2.33312e-08	643.484	-0.0175352	0.117902	574.167	-0.191337	6.20174e-18	663.729	0.0296227	0.0014906	674.847	0.062074	3.10389e-21
MA0741.1	KLF16	603.997	-0.10055	5.3237e-53	636.497	-0.0130318	0.0300377	658.131	0.0432389	7.32992e-10	651.917	0.0294082	3.82504e-06	633.527	-0.0191586	0.0784419	570.488	-0.179441	4.61188e-16	659.015	0.0410416	9.21409e-06	664.088	0.059548	5.59158e-20
MA0152.1	NFATC2	601.046	0.0126428	0.0356876	593.611	-0.00925188	0.12109	594.257	-0.00672397	0.482452	593.275	-0.00956541	0.210258	596.168	-0.0017696	0.972561	622.268	0.0524076	1.56381e-05	595.666	-0.00395777	0.891211	599.503	0.00804811	0.223948
MA0497.1	MEF2C	567.604	0.0180591	0.00249424	565.27	0.0130903	0.0154671	556.887	-0.0141473	0.0861141	560.422	-0.00360517	0.714104	560.538	-0.00368257	0.866515	564.852	-0.000829529	0.269798	552.735	-0.0259652	0.0265385	556.237	-0.0162305	0.0263344
MA0067.1	Pax2	558.373	0.0739314	2.91191e-34	531.49	-0.0112929	0.057104	527.831	-0.0215615	0.00639299	529.549	-0.0167116	0.0191565	543.903	0.0265037	0.00103012	540.46	0.00636798	0.123607	527.386	-0.0227246	0.061313	521.611	-0.0416671	1.40931e-09
MA0041.1	Foxd3	478.254	-0.000606012	0.981584	481.054	0.0111486	0.043668	477.59	-0.00312941	0.820553	478.786	0.00138216	0.81276	475.762	-0.00950129	0.48908	477.601	-0.0117401	0.942011	471.164	-0.0249663	0.0358806	477.471	-0.00343878	0.734921
MA0087.1	Sox5	474.268	0.0156972	0.0101667	471.629	0.00755962	0.182216	465.173	-0.0169114	0.0383658	466.263	-0.0133892	0.0700665	469.822	-0.000938235	1	494.95	0.0667193	5.35214e-07	458.924	-0.0377844	0.000826895	471.145	0.00427998	0.524659
MA0747.1	SP8	470.313	-0.0951022	1.144e-45	492.392	-0.0194279	0.00109012	510.836	0.0433172	1.60621e-09	507.578	0.0348409	6.87163e-08	492.115	-0.0178668	0.115459	440.529	-0.186906	1.02274e-16	507.838	0.0300293	0.00153618	516.36	0.0625708	5.17461e-21
MA0063.1	Nkx2-5	457.563	0.0284212	2.77981e-06	448.885	-0.00430805	0.526954	447.499	-0.00939723	0.299079	446.91	-0.0117942	0.121075	450.449	0.000985513	0.92799	467.645	0.0470647	8.89189e-05	446.762	-0.0126041	0.36954	447.494	-0.00944399	0.241499
MA0740.1	KLF14	410.923	-0.103974	5.23808e-52	432.985	-0.0171883	0.00510426	449.958	0.0479849	6.89588e-11	446.727	0.0383491	5.67699e-09	431.543	-0.0204405	0.0690382	382.395	-0.204128	4.98198e-19	444.298	0.0239864	0.0135408	454.461	0.0660039	3.17865e-22
MA0139.1	CTCF	405.2	-0.0340282	7.02929e-07	405.605	-0.0363393	2.52372e-10	429.68	0.0633248	4.44449e-19	414.353	0.00406329	0.575942	411.993	-0.00603349	0.723614	385.196	-0.112521	1.54225e-06	427.304	0.049165	2.23046e-07	418.089	0.0188446	0.00558643
MA0693.2	VDR	404.862	0.0283039	4.24809e-06	401.22	0.0152111	0.00617138	393.502	-0.0197083	0.0156302	398.026	-0.000654102	0.974999	398.935	0.0023464	0.84243	399.548	-0.00425472	0.439415	391.368	-0.0280233	0.0196566	390.587	-0.0323947	5.50718e-06
MA0164.1	Nr2e3	391.968	0.0236459	0.000134759	382.567	-0.0196682	0.000660506	383.868	-0.0117582	0.180114	385.128	-0.00635499	0.461412	387.503	0.00323988	0.775488	394.239	0.0195325	0.0229777	386.611	-0.00137953	1	389.465	0.0124384	0.065297
MA1102.1	CTCFL	376.741	-0.0819064	2.98216e-34	393.667	-0.00800255	0.214316	407.253	0.0483482	1.53536e-11	400.252	0.0211782	0.00146297	391.139	-0.0178404	0.115497	360.093	-0.145927	1.77635e-10	410.186	0.0547502	8.80082e-09	401.89	0.0272656	5.20538e-05
MA0910.1	Hoxd8	370.152	-0.013188	0.064084	374.927	0.0103341	0.0710628	372.488	-0.00266458	0.855337	371.698	-0.00611082	0.483296	370.456	-0.0116514	0.36021	389.773	0.055012	1.86827e-05	370.071	-0.0137636	0.326068	374.902	0.00828732	0.22918
MA0517.1	STAT1::STAT2	353.375	0.040594	1.01263e-10	347.806	0.0158864	0.00495149	341.217	-0.0186533	0.0252963	342.885	-0.0108503	0.171772	343.721	-0.00682335	0.671799	351.6	0.0182348	0.0320333	346.953	0.00680435	0.460804	335.262	-0.0483112	1.05714e-11
MA0042.2	FOXI1	345.745	-0.0519795	4.70736e-15	359.01	0.0141531	0.0119336	358.913	0.0108333	0.140504	359.361	0.0139056	0.0375979	351.34	-0.0238017	0.0204386	354.282	-0.0183277	0.711311	357.582	0.00310322	0.731953	360.271	0.0175817	0.00830052
MA0848.1	FOXO4	345.745	-0.0519795	4.70736e-15	359.01	0.0141531	0.0119336	358.913	0.0108333	0.140504	359.361	0.0139056	0.0375979	351.34	-0.0238017	0.0204386	354.282	-0.0183277	0.711311	357.582	0.00310322	0.731953	360.271	0.0175817	0.00830052
MA0849.1	FOXO6	345.745	-0.0519795	4.70736e-15	359.01	0.0141531	0.0119336	358.913	0.0108333	0.140504	359.361	0.0139056	0.0375979	351.34	-0.0238017	0.0204386	354.282	-0.0183277	0.711311	357.582	0.00310322	0.731953	360.271	0.0175817	0.00830052
MA1153.1	Smad4	334.441	0.0867689	6.17029e-42	318.929	0.00681407	0.249798	310.985	-0.0362779	5.59855e-06	313.226	-0.025416	0.000393304	322.758	0.0235921	0.00717247	336.098	0.0722702	5.12885e-07	314.722	-0.0169066	0.216149	304.682	-0.071039	1.31609e-23
MA0757.1	ONECUT3	320.153	-0.0254914	0.000195272	325.444	0.00320411	0.580341	327.535	0.0125448	0.0873571	325.138	0.000861628	0.85311	322.831	-0.0112256	0.394914	327.521	0.00213398	0.237401	320.335	-0.0236423	0.0580952	329.181	0.021413	0.00130002
MA0143.3	Sox2	306.895	0.0294963	3.32564e-06	300.469	-0.00699469	0.281418	299.503	-0.0118748	0.185996	299.209	-0.0138243	0.0733145	303.926	0.0114683	0.237984	308.661	0.0244968	0.0133525	300.566	-0.00696651	0.725164	299.985	-0.00926619	0.272938
MA0846.1	FOXC2	302.962	-0.00963566	0.200239	304.522	-0.000533021	0.980057	305.235	0.00270703	0.731794	304.778	0.000615473	0.874645	304.618	-0.000951922	1	305.609	-0.00477161	0.493668	302.996	-0.0100586	0.53262	305.973	0.00699197	0.321507
MA0163.1	PLAG1	293.58	-0.0350477	5.72729e-07	297.809	-0.0117828	0.0641328	306.773	0.0380959	2.14833e-07	303.151	0.0198673	0.00386102	297.532	-0.0121696	0.36021	269.847	-0.162575	2.3673e-12	306.089	0.0307726	0.00156574	300.466	0.00419069	0.553382
MA0617.1	Id2	287.854	-0.00928263	0.225453	286.728	-0.017682	0.00349949	290.339	0.00489453	0.537099	290.877	0.00869982	0.223849	288.259	-0.00706422	0.66617	277.852	-0.0689007	0.00689663	293.363	0.019132	0.0443709	293.017	0.0205878	0.00270513
MA0471.1	E2F6	286.839	-0.129829	2.67046e-79	310.492	0.00524959	0.385806	318.264	0.0444282	1.88167e-09	315.205	0.0303601	5.97291e-06	304.411	-0.0281937	0.00717247	278.911	-0.162418	3.48638e-12	319.719	0.0470905	1.66606e-06	320.98	0.0598948	2.31903e-18
MA0506.1	NRF1	286.244	-0.208624	1.60156e-181	324.727	0.00488622	0.448789	338.758	0.0731166	2.88213e-21	336.623	0.0663361	9.59126e-22	318.044	-0.0301093	0.00609366	268.07	-0.286016	1.55123e-32	329.266	0.0231764	0.0265195	342.468	0.0933259	2.04068e-38
MA0732.1	EGR3	276.216	-0.106408	4.24907e-52	293.685	-0.00249328	0.756224	302.723	0.0470671	4.27122e-10	299.452	0.0310461	5.44285e-06	289.569	-0.0255208	0.0196719	261.507	-0.181065	1.61869e-14	303.2	0.0449624	7.15064e-06	302.426	0.0466164	2.74647e-11
MA0766.1	GATA5	276.18	-0.0357365	2.40839e-07	283.447	0.0100929	0.0904681	283.06	0.00559988	0.478718	283.577	0.00939484	0.188989	282.941	0.00440951	0.708448	285.781	0.0100092	0.109901	271.835	-0.0579879	3.35373e-07	285.612	0.0209657	0.00225834
MA0719.1	RHOXF1	274.913	0.0439807	1.21029e-11	266.656	-0.00865785	0.186546	265.028	-0.0180446	0.0375017	267.056	-0.00547115	0.561248	268.862	0.00500362	0.669854	280.674	0.0588583	2.23661e-05	264.186	-0.0230153	0.0754517	264.948	-0.018757	0.0166059
MA0898.1	Hmx3	273.696	-0.00439463	0.618158	276.648	0.0163334	0.00430434	272.647	-0.0108017	0.240243	274.124	-0.00168529	0.907019	272.829	-0.00977762	0.495109	283.015	0.035995	0.00189961	268.446	-0.0351495	0.00344438	274.737	0.00194036	0.760361
MA1418.1	IRF3	269.92	0.0234482	0.000330558	269.226	0.022261	0.000108131	263.367	-0.0180073	0.0384262	264.383	-0.0119376	0.140159	262.857	-0.0209168	0.0616964	276.772	0.0476041	0.000284821	268.63	0.0121888	0.206003	260.775	-0.034764	3.46277e-06
MA0148.3	FOXA1	263.181	0.0128256	0.050438	261.491	0.00260447	0.65061	260.041	-0.00760349	0.449553	260.454	-0.00490119	0.609089	261.569	0.00159778	0.891502	272.808	0.0543765	5.26768e-05	258.178	-0.0194053	0.14423	259.49	-0.0111465	0.182109
MA0897.1	Hmx2	259.924	-0.00147435	0.9284	262.564	0.0184578	0.00131915	258.119	-0.0131226	0.143842	259.998	-0.000925837	0.972639	259.779	-0.00288017	0.914029	270.237	0.0464523	0.000286286	254.208	-0.0369111	0.0022173	258.811	-0.00874205	0.309058
MA0791.1	POU4F3	251.422	-0.00936563	0.225453	254.057	0.0100566	0.0938683	252.267	-0.00379445	0.771624	251.403	-0.00954922	0.249934	252.302	-0.00381531	0.866515	263.729	0.0526641	8.73989e-05	248.934	-0.0252026	0.0497772	254.249	0.00943113	0.192558
MA0687.1	SPIC	243.195	0.445545	0	171.753	-0.176676	4.10732e-145	171.89	-0.150125	3.64335e-57	171.486	-0.16108	2.23057e-85	203.752	0.124472	1.32808e-35	232.043	0.295837	5.21393e-39	199.845	0.0887259	4.83943e-13	173.689	-0.135786	5.18189e-54
MA0052.3	MEF2A	239.718	0.0214534	0.00116123	239.949	0.0268677	3.22359e-06	233.93	-0.0197046	0.0232773	237.182	0.00344865	0.64085	236.092	-0.00483603	0.805687	236.146	-0.0127462	0.914251	231.389	-0.0364038	0.00324913	231.337	-0.0385954	2.56106e-07
MA0602.1	Arid5a	238.615	-0.00273504	0.80118	240.205	0.0102755	0.0905854	238.144	-0.00614121	0.573639	238.298	-0.00498521	0.609089	239.051	-0.000263015	0.991577	246.102	0.0336488	0.00419603	234.328	-0.031762	0.0113282	239.227	0.00150487	0.796667
MA0514.1	Sox3	235.552	-0.0162488	0.0281472	238.142	0.00317955	0.598379	239.962	0.0145147	0.0589968	238.131	0.00237952	0.733484	235.884	-0.0135825	0.288272	235.101	-0.0259767	0.497954	236.668	-0.00894363	0.615583	238.741	0.00643841	0.378806
MA0831.2	TFE3	230.102	-0.0256407	0.000484099	231.229	-0.0192795	0.00218575	237.257	0.0252712	0.00103805	235.024	0.0105784	0.158483	233.795	0.00072535	0.933556	216.861	-0.117897	1.66867e-06	237.014	0.0206803	0.0407134	236.296	0.0191688	0.00817324
MA0756.1	ONECUT2	228.507	-0.0267329	0.000174102	230.648	-0.011933	0.0616221	235.202	0.0213404	0.00446978	231.944	-0.00130245	0.936639	231.709	-0.0035008	0.88132	238.362	0.0295566	0.00792695	229.134	-0.0214361	0.104121	236.557	0.031636	4.62811e-06
MA0876.1	BSX	225.374	0.0078074	0.245021	226.967	0.0231278	6.45707e-05	219.109	-0.0389493	1.89357e-06	222.88	-0.0112075	0.174427	224.287	-0.00101042	1	233.018	0.0463109	0.000427664	224.865	0.00200646	0.835563	222.922	-0.0107409	0.208927
MA0613.1	FOXG1	219.404	-0.0134241	0.0775651	221.592	0.00443897	0.470467	221.056	-0.000903446	1	220.678	-0.00354669	0.742024	219.436	-0.0129432	0.325237	228.043	0.0357599	0.00330703	217.951	-0.0237995	0.069388	223.943	0.0210333	0.00298947
MA0614.1	Foxj2	219.404	-0.0134241	0.0775651	221.592	0.00443897	0.470467	221.056	-0.000903446	1	220.678	-0.00354669	0.742024	219.436	-0.0129432	0.325237	228.043	0.0357599	0.00330703	217.951	-0.0237995	0.069388	223.943	0.0210333	0.00298947
MA0880.1	Dlx3	209.014	0.00889521	0.192615	209.873	0.0186319	0.0017272	204.256	-0.0294564	0.000472133	205.349	-0.0214138	0.00507376	209.079	0.00820566	0.473145	219.69	0.07134	1.86885e-06	206.95	-0.00875215	0.632507	207.191	-0.0060198	0.524659
MA0881.1	Dlx4	207.504	0.00260793	0.673854	208.984	0.0172984	0.00375626	203.701	-0.0280838	0.00092219	204.821	-0.0197199	0.0106896	208.377	0.00852079	0.457288	218.714	0.0700354	2.76437e-06	206.846	-0.00407107	0.891211	206.9	-0.00240961	0.851483
MA0630.1	SHOX	206.568	-0.0365941	2.42259e-07	214.223	0.0293962	3.51704e-07	208.348	-0.0215257	0.0124983	210.869	-0.00153655	0.916717	209.033	-0.0160195	0.195401	214.952	0.0174908	0.0509658	213.749	0.0177996	0.0678964	211.976	0.00712246	0.330331
MA0075.2	Prrx2	206.568	-0.0365941	2.42259e-07	214.223	0.0293962	3.51704e-07	208.348	-0.0215257	0.0124983	210.869	-0.00153655	0.916717	209.033	-0.0160195	0.195401	214.952	0.0174908	0.0509658	213.749	0.0177996	0.0678964	211.976	0.00712246	0.330331
MA0701.1	LHX9	206.568	-0.0365941	2.42259e-07	214.223	0.0293962	3.51704e-07	208.348	-0.0215257	0.0124983	210.869	-0.00153655	0.916717	209.033	-0.0160195	0.195401	214.952	0.0174908	0.0509658	213.749	0.0177996	0.0678964	211.976	0.00712246	0.330331
MA0716.1	PRRX1	206.568	-0.0365941	2.42259e-07	214.223	0.0293962	3.51704e-07	208.348	-0.0215257	0.0124983	210.869	-0.00153655	0.916717	209.033	-0.0160195	0.195401	214.952	0.0174908	0.0509658	213.749	0.0177996	0.0678964	211.976	0.00712246	0.330331
MA0717.1	RAX2	206.568	-0.0365941	2.42259e-07	214.223	0.0293962	3.51704e-07	208.348	-0.0215257	0.0124983	210.869	-0.00153655	0.916717	209.033	-0.0160195	0.195401	214.952	0.0174908	0.0509658	213.749	0.0177996	0.0678964	211.976	0.00712246	0.330331
MA0721.1	UNCX	206.568	-0.0365941	2.42259e-07	214.223	0.0293962	3.51704e-07	208.348	-0.0215257	0.0124983	210.869	-0.00153655	0.916717	209.033	-0.0160195	0.195401	214.952	0.0174908	0.0509658	213.749	0.0177996	0.0678964	211.976	0.00712246	0.330331
MA0720.1	Shox2	205.111	-0.0385352	5.44212e-08	212.945	0.0292936	3.99017e-07	207.15	-0.0212543	0.0138315	209.694	-0.000939359	0.972639	207.822	-0.0158307	0.201186	213.44	0.015843	0.0637552	212.623	0.018797	0.056044	210.834	0.00800973	0.277993
MA0654.1	ISX	204.716	-0.0428365	1.33258e-09	213.222	0.0306509	1.14698e-07	207.484	-0.019605	0.0244488	209.977	0.000334936	0.896765	207.546	-0.018906	0.103779	213.259	0.0137125	0.0828405	212.732	0.0186493	0.0577695	211.203	0.00992864	0.178267
MA0051.1	IRF2	204.053	0.0153956	0.0267343	205.227	0.0292544	1.03241e-06	200.184	-0.0168435	0.0671192	201.572	-0.00543564	0.585859	199.716	-0.0204283	0.0852474	210.625	0.0504076	0.000372343	201.322	-0.00834983	0.668751	197.807	-0.0370067	2.25792e-06
MA0807.1	TBX5	203.727	-0.0909228	2.55921e-36	228.529	0.120658	6.42153e-98	211.148	-0.0296051	0.000682023	223.213	0.0653454	1.89239e-21	210.782	-0.0318448	0.00313917	201.547	-0.103399	5.08412e-05	205.119	-0.0732201	8.37045e-10	203.401	-0.0923821	2.26517e-34
MA0733.1	EGR4	203.247	-0.126796	1.32461e-67	218.575	-0.00392758	0.618235	226.632	0.0555552	1.44709e-12	223.943	0.038106	7.18686e-08	214.736	-0.0324313	0.00293503	193.444	-0.191031	6.81233e-15	226.443	0.0491687	2.83623e-06	226.673	0.0572544	4.53894e-15
MA0470.1	E2F4	202.654	-0.127237	2.69386e-70	219.531	0.00971599	0.125139	223.139	0.034343	1.06913e-05	222.51	0.0315964	6.50122e-06	214.693	-0.0285229	0.00920045	199.325	-0.143406	5.45587e-09	225.719	0.0483367	2.71918e-06	225.862	0.055697	8.67764e-15
MA1152.1	SOX15	201.402	-0.0423638	3.18454e-09	208.592	0.0202014	0.000684063	208.285	0.0139549	0.0764574	207.539	0.00883242	0.23659	202.69	-0.0301685	0.00425788	203.456	-0.0308403	0.374101	205.149	-0.011527	0.47381	208.155	0.0133828	0.0678864
MA0806.1	TBX4	201.006	-0.0933447	5.82063e-38	226.095	0.123245	1.90182e-101	208.466	-0.0308672	0.000405846	220.728	0.0667624	4.48165e-22	208.121	-0.0329493	0.00219746	199.088	-0.103789	5.01296e-05	202.365	-0.075519	2.49587e-10	200.904	-0.0929545	1.44688e-34
MA0885.1	Dlx2	200.018	0.0214736	0.0015424	197.674	0.00206776	0.717666	195.924	-0.0135171	0.148579	195.099	-0.0211244	0.00652025	198.06	0.00378723	0.758393	210.967	0.0872328	4.68135e-08	194.98	-0.0213167	0.118559	197.454	-0.000596108	0.962428
MA0611.1	Dux	198.362	-0.0822152	1.63457e-30	210.197	0.0188533	0.00197535	207.601	-0.00517167	0.673379	210.617	0.0198392	0.00603381	206.204	-0.0161192	0.206061	208.605	-0.00651203	0.675063	206.029	-0.0177624	0.217633	214.655	0.0510574	9.30825e-13
MA0632.1	Tcfl5	197.788	-0.113995	1.03417e-55	211.646	0.00116782	0.821712	218.564	0.0532321	8.92797e-12	216.167	0.0372408	1.14953e-07	208.041	-0.0273947	0.0146746	184.457	-0.209622	5.27258e-18	213.357	0.0113189	0.284245	218.648	0.0552232	2.71518e-14
MA0912.1	Hoxd3	194.287	0.0197709	0.00359759	192.611	0.00619927	0.315386	192.097	0.000172419	0.917833	190.753	-0.0115743	0.169867	191.56	-0.0046448	0.82119	199.255	0.0447227	0.000840293	187.836	-0.0354722	0.00521393	190.809	-0.0109235	0.20964
MA0751.1	ZIC4	194.282	-0.113424	2.67175e-54	208.807	0.0103467	0.109507	214.971	0.0559529	1.08228e-12	211.359	0.029844	3.09232e-05	203.754	-0.0315207	0.00400622	186.386	-0.167807	1.21693e-11	213.672	0.0415193	7.68775e-05	211.685	0.0314137	2.20659e-05
MA0790.1	POU4F1	192.69	-0.00052984	0.957657	193.228	0.00530206	0.395333	192.834	0.000451557	0.903393	191.58	-0.0104324	0.221577	192.388	-0.00360765	0.879383	200.133	0.0457971	0.000720224	189.426	-0.0281797	0.0317685	193.542	0.00678255	0.366767
MA0160.1	NR4A2	191.004	0.138425	1.62926e-85	173.262	-0.0319785	5.8622e-07	173.594	-0.0246219	0.00685121	174.388	-0.0176663	0.0333053	180.781	0.0403983	1.25555e-05	178.151	0.00699081	0.238154	169.169	-0.0637677	2.81164e-07	168.881	-0.0709187	1.32246e-19
MA0773.1	MEF2D	189.064	0.0141624	0.0429388	191.142	0.0379912	2.04549e-10	185.679	-0.0162612	0.0806489	188.47	0.00900273	0.239845	186.771	-0.00680031	0.708448	184.854	-0.0299673	0.410438	181.794	-0.0488267	7.75688e-05	182.058	-0.0493567	1.55244e-10
MA0914.1	ISL2	188.993	0.0361117	1.59124e-07	182.759	-0.0234702	0.000208243	184.411	-0.00578614	0.623999	184.399	-0.00583596	0.552192	185.795	0.00594332	0.624406	187.857	0.0129673	0.114649	183.542	-0.0139381	0.367967	185.435	0.00354968	0.626645
MA0697.1	ZIC3	188.619	-0.0984537	1.21423e-40	200.519	0.00639025	0.321144	205.883	0.0481615	1.40646e-09	203.659	0.0322	7.82875e-06	196.601	-0.0271818	0.01724	178.026	-0.178649	6.53756e-13	206.215	0.0460432	1.43728e-05	202.665	0.0228721	0.00246579
MA0679.1	ONECUT1	184.434	-0.0246212	0.000963564	185.984	-0.0113692	0.0904923	189.693	0.0221347	0.0048454	186.522	-0.00548983	0.579422	186.736	-0.00392707	0.866515	195.339	0.0536671	0.000184626	185.326	-0.0163418	0.268456	190.263	0.0278374	0.000124397
MA0135.1	Lhx3	183.074	0.0400655	4.42331e-09	178.874	0.00103943	0.831069	177.313	-0.0141808	0.133017	176.209	-0.0253076	0.0010021	179.022	0.00116029	0.912276	191.159	0.0884265	5.28028e-08	177.641	-0.0117129	0.47381	177.072	-0.0165899	0.0472017
MA0682.1	Pitx1	182.311	-0.0254918	0.000630418	184.682	-0.00353451	0.65061	185.857	0.00674374	0.423275	185.967	0.00846828	0.268176	186.038	0.00774222	0.518256	185.934	-0.00234436	0.496719	183.41	-0.0153088	0.309268	186.402	0.0119783	0.112174
MA0660.1	MEF2B	181.683	0.005328	0.446527	185.58	0.0479852	9.36543e-16	179.248	-0.0172583	0.0637849	182.816	0.016232	0.0295765	180.055	-0.0099586	0.525619	175.936	-0.0516188	0.0805979	174.149	-0.0615407	4.68198e-07	175.45	-0.0532487	8.05846e-12
MA0808.1	TEAD3	180.709	0.0750578	1.46667e-25	172.814	-0.000961745	0.934592	169.947	-0.0289165	0.00156928	170.793	-0.0214964	0.00960824	175.095	0.0190954	0.0702641	192.525	0.147819	3.50292e-15	167.908	-0.0467633	0.000337315	168.022	-0.0483988	2.22126e-09
MA0046.2	HNF1A	180.486	-0.028958	8.18102e-05	183.504	-0.000403884	0.996413	184.25	0.00564793	0.497348	183.123	-0.0042994	0.684588	183.166	-0.0042822	0.849062	183.237	-0.0119887	0.942011	184.58	0.00670222	0.525354	186.439	0.0257744	0.000355687
MA0619.1	LIN54	176.829	-0.00640041	0.469738	176.051	-0.015356	0.0210219	176.656	-0.00804856	0.455774	176.718	-0.00749968	0.430464	175.763	-0.0162284	0.215524	191.521	0.102111	2.65496e-09	175.043	-0.0228506	0.102372	182.786	0.0492738	1.93787e-11
MA0032.2	FOXC1	175.919	-0.00398086	0.682353	175.517	-0.00847872	0.219908	176.701	0.00317896	0.703145	176.451	0.00125418	0.826094	176.439	0.000370375	0.942975	182.854	0.0439614	0.0013436	173.763	-0.0240077	0.078449	177.621	0.0121376	0.110703
MA0709.1	Msx3	175.162	-0.0475637	5.89928e-11	183.342	0.0348262	5.03358e-09	177.699	-0.0226325	0.0107869	180.558	0.00409421	0.594388	178.543	-0.014781	0.253264	181.112	-0.0013062	0.450135	179.716	-0.00514826	0.835563	181.894	0.0161794	0.0290698
MA0627.1	Pou2f3	174.729	-0.00255414	0.826307	174.629	-0.00353151	0.658585	173.898	-0.0105459	0.302658	173.284	-0.0168241	0.0417529	174.513	-0.00496709	0.809607	182.109	0.0491436	0.000696252	180.213	0.0435248	3.82005e-05	175.815	0.0077847	0.321477
MA0875.1	BARX1	173.271	0.0579569	1.01331e-16	167.201	-0.00282922	0.73081	165.893	-0.0159532	0.092728	165.849	-0.0168733	0.040342	168.832	0.0121334	0.267703	176.047	0.063745	3.71339e-05	164.787	-0.0264313	0.0541886	163.87	-0.0366415	4.62811e-06
MA0601.1	Arid3b	172.594	-0.000623818	0.960621	173.94	0.0148862	0.0176141	171.296	-0.0132442	0.16917	171.355	-0.0129799	0.129081	171.715	-0.00932222	0.554629	185.188	0.0933447	2.17636e-08	171.078	-0.0156183	0.303628	172.604	-0.000613407	0.96057
MA0788.1	POU3F3	169.877	0.0414952	2.402e-09	165.103	-0.00762309	0.279616	163.748	-0.0206391	0.0237532	164.524	-0.0131961	0.123451	166.234	0.00360584	0.775488	173.776	0.0596085	7.89781e-05	165.116	-0.00782847	0.702494	164.574	-0.0124804	0.159349
MA0037.3	GATA3	167.245	-0.00578769	0.523246	168.144	0.00430462	0.5074	168.124	0.0027595	0.741402	168.302	0.00508863	0.516918	170.182	0.021715	0.0293938	172.515	0.031226	0.0121393	160.361	-0.0710329	4.95219e-09	167.503	-0.00321257	0.789452
MA0674.1	NKX6-1	167.225	0.00896394	0.206863	169.054	0.0319194	1.35575e-07	163.839	-0.0251805	0.00470841	165.103	-0.0128771	0.132099	166.822	0.0039285	0.758376	172.835	0.046793	0.000877275	162.655	-0.0358992	0.00578308	164.109	-0.0227903	0.00544622
MA0666.1	MSX1	166.805	-0.0366019	7.89058e-07	173.55	0.0357346	3.03179e-09	167.404	-0.0297195	0.000682023	170.001	-0.00435636	0.684588	169.303	-0.011252	0.457288	175.218	0.031276	0.0108768	171.332	0.00645507	0.555978	171.22	0.00758673	0.326191
MA0027.2	EN1	165.687	-0.0347564	2.67184e-06	171.913	0.0324931	6.78228e-08	166.98	-0.0210685	0.0198272	169.218	0.00116034	0.831578	167.367	-0.0171239	0.179828	172.146	0.0168243	0.0740967	171.764	0.0222958	0.0317685	168.671	-0.00446971	0.672395
MA0810.1	TFAP2A(var.2)	164.647	-0.0811496	2.8077e-27	171.371	-0.0147457	0.0305763	177.282	0.0425909	1.3977e-07	174.828	0.0210143	0.00566613	170.379	-0.0223542	0.0663154	156.936	-0.149289	5.07107e-09	178.536	0.0491982	5.42881e-06	177.769	0.0483132	1.16419e-10
MA0882.1	DLX6	158.617	0.00723135	0.315148	159.437	0.0187884	0.00297126	155.245	-0.0285311	0.00146556	155.741	-0.0241362	0.00253095	159.293	0.0129381	0.237984	169.442	0.0936494	3.70271e-08	157.064	-0.01011	0.576586	157.235	-0.00763654	0.426083
MA0801.1	MGA	155.908	-0.0694288	9.87652e-20	172.436	0.117909	1.23615e-84	159.372	-0.031352	0.000615841	168.929	0.0681301	4.28799e-21	160.088	-0.0236625	0.0527345	153.23	-0.0943753	0.000531051	152.34	-0.0995126	5.10715e-16	152.259	-0.107907	3.3553e-42
MA0803.1	TBX15	155.908	-0.0694288	9.87652e-20	172.436	0.117909	1.23615e-84	159.372	-0.031352	0.000615841	168.929	0.0681301	4.28799e-21	160.088	-0.0236625	0.0527345	153.23	-0.0943753	0.000531051	152.34	-0.0995126	5.10715e-16	152.259	-0.107907	3.3553e-42
MA0805.1	TBX1	155.908	-0.0694288	9.87652e-20	172.436	0.117909	1.23615e-84	159.372	-0.031352	0.000615841	168.929	0.0681301	4.28799e-21	160.088	-0.0236625	0.0527345	153.23	-0.0943753	0.000531051	152.34	-0.0995126	5.10715e-16	152.259	-0.107907	3.3553e-42
MA0259.1	ARNT::HIF1A	154.36	-0.102172	5.00592e-43	164.783	0.0101903	0.120345	168.131	0.0410215	3.27498e-07	166.49	0.0265266	0.000315914	160.847	-0.0311393	0.00547621	156.072	-0.0812975	0.00288257	164.772	0.00599318	0.600927	168.371	0.0444911	2.43803e-09
MA0675.1	NKX6-2	154.216	0.00060933	0.857959	154.399	0.00347957	0.588845	153.591	-0.00634393	0.581219	153.13	-0.0115003	0.186175	154.035	-0.00192077	0.968663	156.567	0.0134697	0.11494	155.68	0.0134636	0.203265	154.114	-0.000611143	0.96057
MA0784.1	POU1F1	152.951	0.0753831	1.04444e-25	146.018	-0.00392463	0.630699	143.264	-0.0352054	0.00010017	144.563	-0.0211054	0.0111365	147.762	0.0146826	0.194483	153.578	0.0613526	0.00011031	147.914	0.0147272	0.181932	141.78	-0.0531619	4.38487e-11
MA0142.1	Pou5f1::Sox2	150.306	0.0390924	7.00921e-08	145.72	-0.015149	0.0282702	146.84	-0.000929576	0.983028	144.953	-0.022929	0.00566613	147.158	0.00218941	0.866515	155.87	0.0775524	4.09234e-06	146.847	-0.0021009	1	146.211	-0.00797	0.414553
MA0080.4	SPI1	150.025	0.640795	0	90.735	-0.266134	2.02598e-207	89.6352	-0.24839	1.87706e-98	89.9958	-0.252991	8.83247e-133	117.785	0.192522	1.72246e-53	143.162	0.453548	1.40067e-55	118.012	0.186617	1.77098e-33	90.8563	-0.23092	6.65972e-98
MA0149.1	EWSR1-FLI1	149.232	0.046859	8.91475e-11	143.288	-0.025048	0.000154586	145.928	0.00807437	0.364835	145.096	-0.00103015	0.968383	146.995	0.019096	0.0716124	144.66	-0.0145176	0.864398	140.622	-0.0504501	9.88638e-05	144.026	-0.0135752	0.135223
MA0132.2	PDX1	147.444	0.0126349	0.0817488	147.087	0.0101954	0.120345	144.74	-0.0184654	0.0503233	144.084	-0.0268711	0.000713522	147.074	0.00720529	0.561396	154.505	0.0701157	1.30615e-05	146.396	-0.00111596	1	146.134	-0.0026288	0.844922
MA0722.1	VAX1	147.444	0.0126349	0.0817488	147.087	0.0101954	0.120345	144.74	-0.0184654	0.0503233	144.084	-0.0268711	0.000713522	147.074	0.00720529	0.561396	154.505	0.0701157	1.30615e-05	146.396	-0.00111596	1	146.134	-0.0026288	0.844922
MA0723.1	VAX2	147.444	0.0126349	0.0817488	147.087	0.0101954	0.120345	144.74	-0.0184654	0.0503233	144.084	-0.0268711	0.000713522	147.074	0.00720529	0.561396	154.505	0.0701157	1.30615e-05	146.396	-0.00111596	1	146.134	-0.0026288	0.844922
MA0745.1	SNAI2	147.213	-0.0930464	1.8754e-34	154.195	-0.0161766	0.0185918	159.654	0.0428156	1.89676e-07	156.939	0.0156925	0.0454312	151.958	-0.037533	0.000663815	145.064	-0.110993	3.10271e-05	165.929	0.097806	3.45004e-19	160.438	0.0521816	8.01625e-12
MA0899.1	HOXA10	146.477	0.00458957	0.522742	147.444	0.018527	0.00417879	144.724	-0.0155969	0.11311	144.986	-0.0129205	0.14523	144.658	-0.0162127	0.228774	155.668	0.0838193	8.75993e-07	144.141	-0.0220344	0.129413	145.992	-0.00114281	0.970729
MA0854.1	Alx1	145.791	0.0246742	0.000569996	142.864	-0.0107577	0.125185	143.81	0.0010513	0.858329	141.924	-0.0213073	0.00957913	144.679	0.0102684	0.387207	147.9	0.0330171	0.0113279	144.541	0.00744256	0.511132	143.049	-0.00764909	0.428824
MA0158.1	HOXA5	144.801	-0.0316781	4.23075e-05	149.004	0.0198786	0.00195784	146.828	-0.00805208	0.467453	147.546	0.000304637	0.898202	146.471	-0.0120395	0.432054	150.248	0.0175606	0.0867683	145.604	-0.0216235	0.135512	149.148	0.018256	0.0191511
MA0597.1	THAP1	144.355	-0.0571062	6.60085e-14	149.618	0.00467646	0.483866	151.514	0.0239759	0.00400302	150.617	0.015301	0.0501338	147.586	-0.0189486	0.14108	141.148	-0.0912253	0.000797703	151.897	0.0249194	0.023061	151.025	0.0192369	0.0137885
MA0845.1	FOXB1	144.232	-0.0243408	0.00188988	145.25	-0.0136472	0.0480839	147.133	0.00892142	0.30724	146.888	0.00684959	0.397005	145.721	-0.00706183	0.707335	147.503	0.00267104	0.368562	145.608	-0.00894465	0.650507	149.272	0.0335372	1.03452e-05
MA0683.1	POU4F2	137.124	0.0338284	3.72757e-06	134.314	-0.00117937	0.910326	134.038	-0.00505911	0.699503	132.826	-0.020618	0.0145958	135.1	0.00730774	0.562157	143.092	0.0822066	1.80249e-06	132.492	-0.0237733	0.101375	133.018	-0.0177897	0.0449376
MA0125.1	Nobox	136.345	-0.00484297	0.619841	139.715	0.0425246	1.36934e-11	132.733	-0.0489125	3.37733e-08	136.927	0.00250635	0.736763	135.642	-0.0133745	0.359063	138.605	0.0107112	0.184941	135.746	-0.0126484	0.455927	135.457	-0.0158162	0.0757492
MA1100.1	ASCL1	135.522	-0.0699588	1.07046e-19	141.97	0.0106454	0.11673	144.429	0.0365619	1.23618e-05	142.937	0.0208376	0.00758837	139.37	-0.0217079	0.0852474	130.955	-0.119595	7.33475e-06	145.061	0.0394756	0.000385776	141.548	0.00368075	0.627377
MA0108.2	TBP	134.749	0.0647148	4.1161e-18	129.144	-0.00841156	0.26287	127.398	-0.0301114	0.00146556	127.345	-0.0320042	9.78426e-05	130.652	0.0105707	0.400239	144.402	0.147575	3.77581e-14	127.897	-0.0234344	0.116083	128.52	-0.0159096	0.0831296
MA1107.1	KLF9	134.586	0.0296384	8.56656e-05	131.133	-0.0161896	0.0229303	132.035	-0.00312904	0.850942	132.409	0.001947	0.776695	133.522	0.0144454	0.218612	128.057	-0.0564612	0.0703184	132.565	0.00190508	0.874943	130.885	-0.0176767	0.0527198
MA0742.1	Klf12	134.531	-0.0717091	4.24255e-19	138.214	-0.0291127	2.66008e-05	144.665	0.0496391	9.84143e-09	143.162	0.0344733	1.12048e-05	141.134	0.00834497	0.537929	121.153	-0.224026	4.16878e-17	140.64	0.00169351	0.88827	144.325	0.0469373	5.50979e-09
MA0030.1	FOXF2	133.674	0.0165989	0.0246704	132.825	0.00703921	0.290401	130.756	-0.0204826	0.0319588	131.586	-0.0102811	0.264903	133.125	0.00835103	0.517521	140.41	0.0770205	5.01091e-06	129.748	-0.032259	0.0198572	131.871	-0.00652536	0.522606
MA0738.1	HIC2	132.615	-0.0104295	0.225453	135.457	0.0298417	3.42631e-06	132.693	-0.00935879	0.393407	135.052	0.0209575	0.00734084	134.242	0.00905934	0.480987	126.141	-0.0913057	0.000962191	131.934	-0.0188077	0.220601	129.698	-0.047559	8.08157e-09
MA0622.1	Mlxip	132.601	0.012709	0.0914904	131.477	-0.00153854	0.872245	130.667	-0.012129	0.246443	132.164	0.00726157	0.383037	129.939	-0.0210052	0.100253	132.042	-0.00442857	0.677963	132.074	0.00378581	0.75718	131.462	-0.00204876	0.896153
MA0904.1	Hoxb5	132.172	0.0270092	0.000286133	130.76	0.0104195	0.126373	128.386	-0.0219341	0.0232773	128.585	-0.0200356	0.0194975	129.231	-0.011211	0.48981	143.399	0.133352	2.49605e-12	129.683	-0.00639985	0.78083	128.903	-0.0155022	0.0892101
MA0786.1	POU3F1	131.59	0.0436933	3.77022e-09	126.97	-0.0191477	0.00561459	126.491	-0.0230688	0.0166208	126.814	-0.0195024	0.0235065	128.413	0.00125842	0.905354	133.15	0.0455482	0.00274646	131.361	0.0350417	0.00201854	127.988	-0.00367868	0.762725
MA0507.1	POU2F2	131.476	-0.00135001	0.949184	131.483	-0.000937273	0.936534	130.903	-0.00873365	0.433535	130.806	-0.0101013	0.279422	130.144	-0.018083	0.181267	132.851	0.00488441	0.330541	138.928	0.0818121	1.73451e-13	130.759	-0.0105862	0.269373
MA0896.1	Hmx1	128.802	0.0370236	6.66306e-07	126.496	0.00758017	0.267807	123.418	-0.0346708	0.000195784	124.298	-0.0238575	0.00492609	126.362	0.00351327	0.791227	137.888	0.122376	9.6043e-11	124.822	-0.0163611	0.309381	125.216	-0.0110219	0.251507
MA0615.1	Gmeb1	125.869	-0.0455611	7.22804e-09	128.742	-0.00778486	0.298062	131.771	0.0309484	0.000265588	129.564	0.00370007	0.649601	128.621	-0.00889691	0.60515	122.664	-0.0861121	0.00225311	130.958	0.0180627	0.112007	131.581	0.0293727	0.00020302
MA0712.1	OTX2	124.22	-0.0304588	0.000154749	127.357	0.0141317	0.0373759	126.235	-0.00326596	0.843825	127.335	0.0118926	0.151385	126.156	-0.0045299	0.849062	127.778	0.00592839	0.3176	124.086	-0.030631	0.0323786	127.136	0.00876833	0.292194
MA0725.1	VSX1	123.606	0.0147633	0.0503265	123.746	0.0195472	0.00313476	120.394	-0.0292335	0.00179396	121.495	-0.014695	0.102102	122.962	0.00487048	0.715301	130.231	0.0799094	3.87763e-06	121.344	-0.016562	0.299763	121.325	-0.0167829	0.062938
MA1122.1	TFDP1	123.515	-0.126504	2.21908e-58	133.53	0.00660964	0.335092	135.941	0.0343369	7.07856e-05	135.388	0.0294166	0.000158648	131.59	-0.0188861	0.166766	122.372	-0.132124	1.11075e-06	137.239	0.0452844	7.47096e-05	137.622	0.0559585	1.45691e-12
MA0726.1	VSX2	122.629	0.0129399	0.0867159	122.962	0.0205387	0.00187778	119.57	-0.0292244	0.00180541	120.702	-0.0141364	0.11808	121.989	0.0031575	0.809607	129.437	0.0810075	3.13644e-06	120.542	-0.0161956	0.311703	120.544	-0.0161083	0.0753627
MA0853.1	Alx4	122.624	0.0285362	0.000122504	119.82	-0.0119187	0.099742	119.595	-0.01384	0.175314	118.864	-0.0247472	0.00312792	121.377	0.0097726	0.448587	126.232	0.0577517	0.000342427	121.271	0.00710223	0.556276	120.931	0.00466816	0.553195
MA0874.1	Arx	122.266	-0.00290524	0.805594	122.607	0.00258849	0.695143	122.667	0.00230426	0.777605	121.959	-0.00721138	0.479047	122.092	-0.00559196	0.791227	127.284	0.0471785	0.00220434	120.198	-0.0302687	0.0340347	123.253	0.0105263	0.205922
MA0753.1	ZNF740	122.164	-0.112957	5.51611e-47	130.635	0.00104685	0.845434	133.724	0.0386343	6.60114e-06	134.47	0.0506621	1.91437e-11	129.589	-0.0129514	0.402837	118.157	-0.155494	5.97706e-09	133.383	0.0307901	0.00763763	132.804	0.0280404	0.000488099
MA1124.1	ZNF24	121.874	0.0455468	2.3004e-09	118.173	-0.00754409	0.326722	117.449	-0.0171335	0.0942442	117.643	-0.0148125	0.110709	119.861	0.0153891	0.197646	124.42	0.0601534	0.000371301	115.101	-0.0481872	0.000469168	118.056	-0.00870032	0.389744
MA0047.2	Foxa2	119.98	-0.0391601	8.64636e-07	123.049	0.00477404	0.48988	123.924	0.015001	0.0906575	123.322	0.007702	0.359214	121.997	-0.0107698	0.518256	124.58	0.01215	0.183288	122.037	-0.0108226	0.562066	123.977	0.0162144	0.0474304
MA0711.1	OTX1	119.955	-0.0268734	0.000980197	122.582	0.0118703	0.0870405	121.623	-0.00354778	0.826849	122.592	0.0103258	0.216797	121.767	-0.0019189	0.971175	123.675	0.0123783	0.184941	119.425	-0.0325283	0.0227983	122.521	0.00888736	0.29064
MA0057.1	MZF1(var.2)	119.52	-0.0275663	0.000665366	119.778	-0.0267581	8.43511e-05	122.444	0.0127971	0.152074	122.734	0.0178997	0.0260364	120.495	-0.013494	0.372216	115.565	-0.0820812	0.00416066	124.168	0.0320689	0.00521393	124.153	0.0365543	4.05514e-06
MA0520.1	Stat6	119.484	0.121025	6.68172e-56	108.849	-0.0431947	3.83373e-10	109.082	-0.033767	0.00048488	108.98	-0.036746	1.16455e-05	114.129	0.0389268	0.000169753	118.805	0.0858681	3.35097e-06	108.991	-0.034115	0.0196566	109.755	-0.02404	0.00817324
MA0852.2	FOXK1	117.142	0.0264124	0.000491869	114.977	-0.00564245	0.483866	114.761	-0.00852418	0.4572	114.49	-0.0126884	0.173006	114.987	-0.0055023	0.793446	121.794	0.0704956	4.37036e-05	112.943	-0.0336989	0.0184932	115.792	0.00646322	0.43378
MA0040.1	Foxq1	116.735	0.0804206	4.71712e-25	110.853	-0.00854966	0.274233	108.993	-0.0356412	0.000253264	107.845	-0.0552788	1.91437e-11	112.337	0.0131518	0.293169	128.447	0.199711	3.1461e-21	111.65	0.00229695	0.855039	109.894	-0.0224568	0.0151388
MA0708.1	MSX2	115.954	-0.0547031	4.55879e-12	121.976	0.0363409	2.55988e-08	117.825	-0.0268687	0.00495043	120.493	0.0107354	0.197941	118.137	-0.0222237	0.0839653	119.71	-0.00966995	0.957916	120.572	0.00890534	0.458089	120.986	0.0171139	0.0364155
MA0785.1	POU2F1	114.866	0.0787108	6.07766e-25	107.031	-0.0470713	5.44961e-12	108.945	-0.011547	0.293882	107.554	-0.0339068	5.10139e-05	110.78	0.0150503	0.211919	117.613	0.0928166	5.95318e-07	112.743	0.0404459	0.000546793	109.024	-0.0104027	0.295548
MA0750.2	ZBTB7A	114.394	-0.172176	1.60033e-99	129.206	0.0388983	1.04565e-08	130.787	0.0521753	3.49932e-09	130.941	0.0573086	2.40116e-13	123.947	-0.0353655	0.00353875	105.497	-0.276529	1.17303e-24	127.082	0.00324965	0.796872	130.254	0.0466094	1.42073e-08
MA0029.1	Mecom	114.211	-0.0388354	1.41959e-06	118.054	0.0203837	0.00253974	116.645	-0.00317678	0.849015	117.328	0.00708142	0.405122	116.248	-0.00887436	0.610803	118.86	0.0157572	0.137339	112.893	-0.0542837	5.4449e-05	118.638	0.0253627	0.00179193
MA0705.1	Lhx8	111.65	-0.00928075	0.302195	113.755	0.0262259	7.78545e-05	110.818	-0.0214768	0.0295753	111.545	-0.0109494	0.249286	111.847	-0.00649208	0.742699	117.599	0.0588186	0.000402609	114.083	0.0231305	0.0474496	110.923	-0.0201805	0.0256889
MA0704.1	Lhx4	111.548	-0.0148485	0.08187	113.92	0.0244496	0.000238449	111.413	-0.0165693	0.103921	111.962	-0.00859411	0.387661	112.017	-0.00783226	0.672086	117.599	0.0553628	0.000707618	114.314	0.0226044	0.0524071	111.414	-0.0167406	0.0692585
MA0787.1	POU3F2	108.756	0.0668975	7.30374e-18	103.68	-0.0162553	0.0279211	102.563	-0.0321721	0.00103268	103.239	-0.0221458	0.0132911	105.359	0.0112375	0.391656	109.824	0.0624494	0.000362845	105.494	0.0118068	0.342709	103.258	-0.0213878	0.0212035
MA0878.1	CDX1	108.402	-0.019472	0.0219534	111.339	0.0302482	6.56854e-06	108.142	-0.0229875	0.0212279	109.544	-0.00160278	0.920701	107.78	-0.0280006	0.024928	118.86	0.108872	1.39283e-08	105.539	-0.0600109	9.74329e-06	111.066	0.0214359	0.00976983
MA0815.1	TFAP2C(var.3)	107.814	-0.0703842	1.47447e-17	110.693	-0.0288574	5.14728e-05	116.194	0.0546119	8.96891e-10	113.603	0.0187376	0.0269639	111.977	-0.00636506	0.760159	101.84	-0.153149	4.5555e-08	114.788	0.0309026	0.0113282	115.698	0.0487771	3.8003e-09
MA0872.1	TFAP2A(var.3)	107.738	-0.0740002	3.59823e-19	111.317	-0.020768	0.00461122	116.488	0.0564141	2.75233e-10	113.892	0.0206504	0.0145958	112.09	-0.00705721	0.724805	100.251	-0.17821	1.43893e-10	114.23	0.0212276	0.0829982	115.505	0.0435495	1.72235e-07
MA0772.1	IRF7	105.347	0.0298371	0.000149367	105.1	0.029984	1.14514e-05	101.168	-0.0379182	0.00010049	102.843	-0.011229	0.251828	102.585	-0.0150498	0.320234	108.988	0.0661673	0.000198838	104.573	0.0139605	0.259662	100.791	-0.0447888	3.57859e-07
MA0499.1	Myod1	104.954	-0.0472678	9.53444e-09	108.661	0.0138501	0.0509267	109.102	0.0176883	0.0537666	108.125	0.00341672	0.682381	107.914	-0.000644202	0.977069	104.822	-0.0517075	0.116865	111.254	0.0451393	0.000140167	107.092	-0.0129418	0.190431
MA0774.1	MEIS2	104.924	-0.0412778	4.67553e-07	108.158	0.0122512	0.0839667	107.223	-0.0045877	0.752064	108.602	0.0176081	0.0338639	106.91	-0.00945374	0.58813	103.867	-0.0595021	0.0595912	107.879	0.0037727	0.765597	108.349	0.0130157	0.127894
MA0518.1	Stat4	103.747	0.0515497	8.90939e-11	101.17	0.0103147	0.159474	99.4296	-0.0204324	0.0505663	99.808	-0.0145823	0.132099	101.642	0.0148692	0.236053	110.11	0.122175	1.73863e-09	95.7879	-0.0774068	1.78733e-08	98.5449	-0.0356449	8.96636e-05
MA0883.1	Dmbx1	102.257	-0.000100433	0.92318	101.735	-0.00954781	0.219496	103.164	0.0141439	0.132852	101.697	-0.00949278	0.350631	101.198	-0.0172713	0.234367	109.197	0.0868528	4.03791e-06	97.7779	-0.0701316	2.80127e-07	104.708	0.039601	1.88831e-06
MA0157.2	FOXO3	102.162	-0.0732076	1.07237e-19	107.218	0.0104599	0.140233	107.785	0.0168387	0.0641928	107.674	0.016278	0.0506986	104.374	-0.0352097	0.00313917	105.72	-0.0222223	0.65976	106.936	0.00228523	0.855039	109.628	0.0458846	1.42107e-08
MA0893.1	GSX2	101.8	-0.0155814	0.077753	104.525	0.0340983	5.8622e-07	101.838	-0.0146757	0.171631	101.956	-0.0130879	0.174427	102.155	-0.00965822	0.584216	106.981	0.0500797	0.00274391	102.434	-0.00605733	0.806692	101.951	-0.0129584	0.192558
MA0913.1	Hoxd9	101.162	0.0383964	1.1983e-06	99.7553	0.0170427	0.0166981	96.6701	-0.0378034	0.00012261	98.1326	-0.0135303	0.163518	98.72	-0.00366802	0.897324	105.26	0.0819101	1.28878e-05	96.0249	-0.0468356	0.00111263	98.1516	-0.0129916	0.194372
MA0155.1	INSM1	98.0037	-0.108839	1.9373e-39	104.392	-0.00175495	0.859916	106.582	0.0319589	0.000484241	106.784	0.037262	4.85988e-06	102.851	-0.0261229	0.0481802	91.765	-0.199248	7.49069e-13	107.917	0.0475897	8.97618e-05	108.007	0.0552042	3.7379e-11
MA0442.2	SOX10	97.9405	0.0317196	7.14267e-05	95.0014	-0.0225021	0.00217564	96.1412	-0.000158206	0.917833	94.8475	-0.0231681	0.0107311	96.3605	0.00312136	0.815676	101.888	0.075901	4.62324e-05	95.4636	-0.0122769	0.516836	97.0271	0.0154043	0.0781809
MA0078.1	Sox17	97.8078	0.0775778	7.53663e-22	93.2806	-0.00339674	0.713604	91.1283	-0.0417973	3.20165e-05	92.374	-0.0202129	0.0315069	93.8866	0.00651978	0.656079	100.794	0.101301	4.74722e-07	92.5568	-0.0165341	0.344179	91.481	-0.0360575	9.86122e-05
MA0495.2	MAFF	96.8788	0.150317	2.69029e-71	88.1975	-0.0117003	0.159474	86.7033	-0.0385662	0.000249291	85.6035	-0.0620824	2.94823e-12	90.5625	0.0315631	0.00828828	103.665	0.218268	4.53239e-21	84.2411	-0.0813256	2.58183e-08	85.3122	-0.0662012	1.91599e-12
MA0493.1	Klf1	96.8782	0.0738244	5.14838e-20	89.5381	-0.068202	3.5098e-22	94.194	0.0245616	0.00916599	92.618	-0.00297388	0.830908	94.5021	0.02868	0.0126057	87.0621	-0.102166	0.000649047	92.0416	-0.0138084	0.455843	92.6724	-0.00207336	0.901374
MA0657.1	KLF13	96.5708	-0.0375136	1.62024e-05	97.291	-0.0278964	0.000170489	100.634	0.0311822	0.000939515	100.1	0.0239486	0.00586558	99.3132	0.00882051	0.53974	87.306	-0.188816	4.19156e-11	98.3721	-0.0070616	0.769764	101.021	0.0384993	9.24214e-06
MA0813.1	TFAP2B(var.3)	95.7339	-0.062873	1.56264e-13	97.4628	-0.0366017	4.98532e-07	102.977	0.0587758	1.60881e-10	100.616	0.0219882	0.0112325	99.1938	-0.0030903	0.92543	89.2428	-0.165932	7.03831e-09	100.563	0.0170701	0.183347	102.408	0.050897	2.51224e-09
MA1149.1	RARA::RXRG	95.6844	0.051066	1.5091e-10	91.4025	-0.030229	2.71571e-05	91.917	-0.0170737	0.11311	92.3728	-0.00906816	0.385849	94.3634	0.0249283	0.0310065	92.7334	-0.011196	0.974365	92.4152	-0.00895794	0.685553	92.7762	-0.00167681	0.933004
MA0703.1	LMX1B	95.1886	-0.0246761	0.00419159	97.7455	0.0238217	0.000676474	96.4505	-0.00247225	0.897946	96.2499	-0.00584089	0.609089	95.0517	-0.026002	0.0481802	99.3732	0.0325552	0.0306058	97.6825	0.0158354	0.204648	96.459	-0.00220495	0.890849
MA0696.1	ZIC1	94.9057	-0.0107774	0.256884	94.9762	-0.0103616	0.199019	96.4797	0.0163523	0.0931884	95.9786	0.00854933	0.350631	94.8897	-0.0109633	0.541035	87.4662	-0.137728	2.486e-06	99.07	0.0545821	1.30751e-05	95.187	-0.00575287	0.625543
MA0707.1	MNX1	94.187	-0.0390311	3.4103e-06	97.3492	0.0200273	0.00457543	97.2227	0.0140992	0.136935	96.362	-0.000181319	0.932955	95.6712	-0.0123015	0.468919	98.2584	0.0191454	0.123607	96.7294	0.00405548	0.757228	96.1047	-0.0048279	0.683135
MA0902.1	HOXB2	93.9948	-0.0235163	0.00622377	96.645	0.0276869	5.98909e-05	95.5242	0.00352401	0.699503	94.9335	-0.00664663	0.54459	95.1418	-0.00332401	0.910678	96.5027	0.00913662	0.29204	94.3229	-0.0173877	0.301989	94.6149	-0.0122597	0.221707
MA0775.1	MEIS3	92.8117	-0.0301155	0.000486276	96.195	0.0357157	3.39705e-07	93.7587	-0.0126819	0.262154	95.3855	0.0167181	0.0545611	94.0769	-0.0072674	0.71971	97.1227	0.031352	0.0392398	92.5239	-0.03342	0.0278765	93.1749	-0.0232371	0.0141193
MA0650.1	HOXA13	92.5976	0.0506501	5.5842e-10	89.3459	-0.0112859	0.159474	88.9662	-0.0172051	0.117938	88.6428	-0.0240043	0.0100911	90.5209	0.0105397	0.465067	97.1297	0.104222	3.19762e-07	87.1315	-0.0492261	0.000858523	89.9366	0.000777441	0.855177
MA0465.1	CDX2	92.4161	-0.00874636	0.373327	93.4772	0.0126898	0.0904923	91.3747	-0.027275	0.00882963	92.3264	-0.010467	0.312809	91.9067	-0.0175906	0.243158	103.01	0.142183	2.46454e-11	92.2687	-0.0118582	0.549996	93.9635	0.0191497	0.0317169
MA1099.1	Hes1	91.9341	-0.133368	1.83073e-57	100.001	0.0106084	0.151351	102.345	0.0464194	3.44865e-07	101.83	0.0404511	7.68189e-07	97.3029	-0.035834	0.0039957	89.0756	-0.170624	1.64466e-09	101.342	0.0268432	0.0317685	102.923	0.0571088	1.22317e-11
MA0673.1	NKX2-8	90.5857	-0.00290478	0.820346	91.352	0.0135493	0.0680787	89.0323	-0.0314176	0.00210182	90.1875	-0.0104676	0.309356	90.4187	-0.00626362	0.77399	97.283	0.0927411	2.83696e-06	89.6335	-0.0203327	0.222794	91.6708	0.0170271	0.0564639
MA0892.1	GSX1	90.5431	-0.0340869	6.63106e-05	93.7447	0.029083	3.09003e-05	91.5195	-0.0155795	0.151371	92.2898	-0.00157215	0.925743	92.2205	-0.00332592	0.910678	94.0154	0.0165602	0.163983	92.6588	0.00310542	0.806692	92.2573	-0.00228655	0.885664
MA0604.1	Atf1	89.6072	-0.134535	1.46245e-56	98	0.019823	0.00662236	98.5946	0.0260125	0.00623051	99.8858	0.0502765	9.57876e-10	96.5265	-0.00890624	0.647396	86.3654	-0.179322	4.08377e-10	94.4744	-0.0424003	0.00492941	100.779	0.0636616	1.07045e-13
MA0511.2	RUNX2	89.0501	0.0324143	0.000104881	85.2661	-0.0467168	2.52372e-10	88.9221	0.0286234	0.00300059	86.5242	-0.016759	0.0919378	88.5582	0.020867	0.0949288	94.5309	0.106096	3.41387e-07	83.2288	-0.0758497	1.27549e-07	89.0244	0.0313524	0.000419749
MA0768.1	LEF1	87.7962	-0.0516816	2.51503e-09	89.5744	-0.0196616	0.0103154	91.4109	0.0160007	0.103736	90.7045	0.00377414	0.671794	88.5623	-0.0352263	0.00607033	97.1506	0.0944631	2.83759e-06	89.6302	-0.0165053	0.351473	94.9337	0.0802373	7.2008e-21
MA0903.1	HOXB3	87.5984	-0.0171595	0.0574273	90.4196	0.0426089	1.17619e-09	87.2433	-0.0234729	0.0245792	88.3239	-0.00310372	0.82012	88.1959	-0.00585278	0.791227	92.1969	0.0509558	0.00350712	88.1833	-0.00680344	0.779924	86.8553	-0.0312565	0.000786249
MA1115.1	POU5F1	87.5658	0.00973653	0.244654	86.0538	-0.0221878	0.00362167	86.712	-0.00695925	0.603416	86.5114	-0.0109579	0.29158	86.7271	-0.00682926	0.750622	87.5916	-0.000340736	0.644728	95.0982	0.133964	5.61949e-27	85.924	-0.0222242	0.0231374
MA0489.1	JUN(var.2)	86.6124	0.442802	0	66.9932	-0.00575741	0.603619	60.6194	-0.168509	8.06471e-46	62.2763	-0.130549	8.04426e-36	72.3109	0.116388	9.97257e-20	85.7871	0.348516	1.54316e-33	59.2794	-0.193091	3.18907e-30	55.7785	-0.308342	5.61286e-171
MA0101.1	REL	86.573	0.145512	3.38306e-64	77.1251	-0.0588916	1.15327e-14	78.9215	-0.0129177	0.293575	78.0394	-0.0325787	0.000665052	82.4707	0.0572822	3.93856e-07	78.9035	-0.0207383	0.728952	84.0848	0.0838441	2.3849e-10	74.5163	-0.108785	8.35741e-31
MA0500.1	Myog	86.235	-0.0747453	5.05026e-18	91.802	0.0364771	4.04767e-07	90.7497	0.0111419	0.266507	90.6499	0.0101667	0.268176	88.6088	-0.0275511	0.0437178	86.1773	-0.074578	0.0204821	93.5246	0.0552806	1.30751e-05	89.8219	-0.00568343	0.630374
MA0526.2	USF2	85.7511	-0.0648397	1.3062e-13	88.1957	-0.0191193	0.0143509	91.8375	0.0496631	1.66617e-07	90.0753	0.0190385	0.034672	89.5998	0.00844202	0.562157	77.7539	-0.208052	8.67877e-13	91.1708	0.0337998	0.00972136	90.4821	0.0258964	0.00413287
MA1116.1	RBPJ	85.4224	0.0108625	0.200948	85.0368	0.00409023	0.598379	84.2531	-0.0124102	0.293882	85.1289	0.00514588	0.575942	85.1045	0.00361332	0.794554	86.658	0.0212063	0.131803	85.2814	0.00569703	0.694902	83.4926	-0.02768	0.00417552
MA0621.1	mix-a	85.1708	-0.0211013	0.0179545	87.2548	0.0233781	0.0011769	85.6565	-0.0112953	0.336732	85.8126	-0.00838399	0.437752	86.5014	0.0043157	0.760159	88.2187	0.0241446	0.0880699	86.5291	0.00368176	0.78083	85.7519	-0.0095	0.371715
MA0713.1	PHOX2A	84.7964	0.0378972	5.17548e-06	82.9157	8.41016e-05	0.961782	82.069	-0.01744	0.117938	82.4555	-0.00988359	0.356463	82.7409	-0.0042988	0.86978	89.4867	0.102174	7.55743e-07	79.1253	-0.0734144	3.35373e-07	83.0543	0.00235849	0.752412
MA0909.1	HOXD13	84.3182	-0.00640094	0.543121	84.2079	-0.00934846	0.258015	85.1795	0.0102531	0.310861	83.9066	-0.0148498	0.140159	84.239	-0.00809313	0.697022	91.6396	0.107217	2.82067e-07	82.4042	-0.0424326	0.00558673	86.4026	0.0346078	9.77592e-05
MA0109.1	HLTF	84.0058	-0.0127903	0.178684	85.2739	0.0149999	0.0460723	84.0642	-0.0114587	0.337103	84.182	-0.00928203	0.388837	83.7785	-0.0168921	0.273398	91.4445	0.104029	4.59662e-07	82.2198	-0.0459274	0.00237018	85.8598	0.0239314	0.00749469
MA0095.2	YY1	83.3065	-0.210647	1.67313e-120	94.0634	-0.00659497	0.470467	99.447	0.085424	1.23659e-18	98.6973	0.0771227	4.5498e-19	93.8117	-0.0106873	0.576792	73.8941	-0.366899	1.40185e-34	92.3543	-0.0351931	0.0318634	100.707	0.108818	1.1319e-33
MA0116.1	Znf423	83.1989	-0.0157644	0.0914904	85.1014	0.0264533	0.000304933	83.6864	-0.00588506	0.683025	85.0725	0.0225456	0.0111763	84.1186	0.00213845	0.866515	79.2589	-0.0936126	0.00267928	82.8568	-0.022038	0.190102	82.2705	-0.0344004	0.000304538
MA0502.1	NFYB	82.7782	-0.193819	1.37802e-110	94.0868	0.0258855	0.000447715	94.412	0.0268538	0.00575054	96.5107	0.0667604	1.12204e-15	90.1849	-0.0472187	0.000124626	80.0252	-0.226603	5.32271e-15	92.458	-0.00830417	0.727377	98.9552	0.106954	3.70939e-35
MA0884.1	DUXA	82.7488	0.00473687	0.561922	82.3421	-0.00367513	0.704409	81.7117	-0.0163879	0.153945	81.7979	-0.0150576	0.144266	81.7479	-0.0155505	0.352118	93.4371	0.172781	3.2115e-14	81.9894	-0.0113973	0.588683	83.5568	0.0208892	0.0250449
MA0103.3	ZEB1	80.7525	-0.21489	3.20561e-136	92.2914	0.0120044	0.117147	96.3199	0.0798728	7.46032e-18	94.7714	0.056254	1.5954e-11	88.871	-0.0512417	1.99159e-05	78.0605	-0.245163	1.58003e-17	95.355	0.0576083	6.50805e-06	96.7123	0.0886916	1.14635e-24
MA0681.1	Phox2b	80.6617	0.0743818	2.07453e-18	76.671	-0.0135012	0.102654	75.6976	-0.0330319	0.00206109	76.0358	-0.0266916	0.00566613	77.2556	4.95984e-06	0.938518	85.6617	0.14262	1.70156e-10	75.4942	-0.0362477	0.0234451	76.8589	-0.00808113	0.482166
MA0900.1	HOXA2	80.3018	-0.0304108	0.000604619	83.8755	0.050516	1.26722e-12	81.0293	-0.0148252	0.18922	81.5911	-0.00331849	0.809633	81.6477	-0.00263562	0.938518	80.8265	-0.0257747	0.596661	82.2264	0.00732596	0.600927	79.9532	-0.0373334	7.16902e-05
MA0494.1	Nr1h3::Rxra	80.2617	0.0652104	1.59475e-14	77.3035	0.00170685	0.815847	76.1478	-0.023937	0.029776	77.028	-0.00500236	0.698782	77.9693	0.0140572	0.309912	78.5343	0.0149014	0.245666	74.1988	-0.0632786	2.39348e-05	75.5371	-0.0377393	9.94333e-05
MA0138.2	REST	79.0466	-0.0950355	1.51622e-27	84.9507	0.0314922	1.7478e-05	85.3464	0.0335519	0.000534238	85.5378	0.0395354	4.41301e-06	81.2803	-0.0455331	0.000251689	75.3851	-0.160463	6.6077e-08	82.1013	-0.0293923	0.0682882	85.0862	0.0293193	0.00117195
MA0509.1	Rfx1	78.7906	-0.084524	3.73802e-21	82.2233	-0.0135417	0.103931	88.2932	0.105264	2.00163e-28	84.577	0.0363819	3.89784e-05	81.922	-0.0179668	0.25596	68.6478	-0.283297	9.2703e-22	80.4899	-0.0452125	0.0041608	84.2082	0.0278133	0.00270513
MA0153.2	HNF1B	78.6967	-0.0525023	1.33258e-09	81.7117	0.013445	0.0740083	81.374	0.00388138	0.684339	80.8423	-0.00688128	0.544781	80.5484	-0.0128256	0.468351	80.8056	-0.015689	0.850798	82.4536	0.0225175	0.0792747	82.7443	0.0321923	0.000247045
MA0644.1	ESX1	78.281	-0.0545398	3.56498e-10	82.6908	0.0446828	4.2235e-10	80.3335	-0.010524	0.383904	81.1182	0.00606293	0.5101	79.8915	-0.019345	0.19979	81.3142	-0.000526372	0.654871	82.3021	0.0259726	0.0455317	80.0576	-0.0163377	0.106583
MA0605.1	Atf3	78.159	-0.104762	9.2684e-34	84.678	0.0359943	6.6456e-07	84.3468	0.0232479	0.0173368	84.6914	0.0318671	0.000223647	82.6286	-0.0105989	0.562157	71.5601	-0.228436	2.59041e-15	81.6931	-0.0285731	0.0748124	84.7585	0.0321127	0.000313993
MA0492.1	JUND(var.2)	77.8228	0.164047	3.46463e-70	69.1874	-0.0422471	4.11529e-07	67.3388	-0.0807154	4.461e-13	67.9936	-0.0678353	3.89657e-12	72.0477	0.0287609	0.0361412	88.3441	0.316612	1.86188e-33	71.5043	0.0150819	0.332999	68.8569	-0.0450707	1.95371e-05
MA0065.2	Pparg::Rxra	77.7176	0.0662512	6.86728e-15	73.7688	-0.0253949	0.0011769	74.5555	-0.00477618	0.76353	73.9242	-0.0193293	0.0522239	76.5086	0.0362442	0.00221304	71.4556	-0.0752328	0.0232387	74.6877	-0.00303981	0.967686	73.469	-0.0292858	0.0030372
MA0792.1	POU5F1B	77.5392	-0.0044882	0.699301	75.923	-0.0453537	2.16063e-09	77.855	0.00208029	0.805441	77.6089	-0.00292472	0.839553	77.7871	0.000274817	0.933556	74.6396	-0.068706	0.0415103	84.3514	0.1237	5.0078e-22	78.6764	0.0199179	0.0320299
MA0593.1	FOXP2	77.1042	0.0444423	2.41634e-07	74.4151	-0.01783	0.0276272	75.5134	0.00828271	0.427398	74.4795	-0.0147263	0.159142	74.8566	-0.00623228	0.791227	81.6904	0.113564	1.97309e-07	74.2186	-0.0200521	0.259662	74.3525	-0.017337	0.0971386
MA1103.1	FOXK2	76.2797	0.0300542	0.000456738	74.8689	-0.00152902	0.889899	74.6673	-0.00639144	0.657659	74.192	-0.0173764	0.0863107	74.7453	-0.00489218	0.852451	80.2482	0.090895	1.27524e-05	73.4631	-0.0321409	0.0481236	74.7669	-0.00412153	0.760361
MA0824.1	ID4	75.8947	-0.0695642	3.31297e-15	78.3461	-0.0174082	0.0286891	80.1729	0.0224459	0.0237532	80.0488	0.0212799	0.0189295	77.6524	-0.0294476	0.0318181	75.19	-0.0827378	0.010293	82.5951	0.0652947	4.38096e-07	81.4082	0.0488366	4.08757e-08
MA0523.1	TCF7L2	75.101	-0.0857634	5.40651e-22	78.5164	-0.0114216	0.173923	80.9285	0.0393996	6.18837e-05	79.3813	0.00839243	0.380918	77.6585	-0.0278612	0.0481802	82.192	0.0488277	0.00861532	77.667	-0.0275876	0.096635	82.9232	0.0815112	4.96619e-20
MA0524.2	TFAP2C	74.9864	-0.0477229	1.52361e-07	76.6839	-0.0106154	0.211545	78.9034	0.0372407	0.000169814	77.2366	0.0025922	0.760188	76.5835	-0.0118062	0.530984	73.3089	-0.0832982	0.011159	80.3911	0.0620772	2.71918e-06	77.7362	0.0131723	0.170885
MA0811.1	TFAP2B	73.5034	-0.0462014	4.54715e-07	75.0303	-0.0124123	0.142086	77.3095	0.038009	0.000140975	75.5775	0.00113939	0.856376	75.1239	-0.00921179	0.655365	71.5392	-0.0885027	0.00687986	78.7978	0.0633894	2.02858e-06	76.1447	0.0134868	0.164115
MA0515.1	Sox6	72.6771	0.0463777	7.57005e-08	69.4968	-0.0335175	1.45731e-05	70.8011	0.00143022	0.843825	70.3132	-0.010076	0.362628	70.8836	0.00288954	0.833143	71.1003	-0.00143687	0.728952	69.4155	-0.0302122	0.0678964	71.4794	0.0176367	0.0631609
MA0504.1	NR2C2	72.2834	-0.0449124	7.47378e-07	74.4522	0.00653903	0.410186	75.012	0.0171613	0.0940323	74.3169	0.00231177	0.77507	74.1015	-0.00316653	0.92543	69.1285	-0.11302	0.000314117	74.3848	0.00184301	0.88532	75.3916	0.0261887	0.00480837
MA1148.1	PPARA::RXRA	72.1763	-0.0229558	0.0145656	73.3833	0.00647463	0.415699	73.6071	0.00979988	0.351835	73.4484	0.00692856	0.470854	73.2846	0.00215858	0.866515	71.9642	-0.0331659	0.442928	71.4335	-0.0380335	0.0182143	73.6021	0.0100704	0.291647
MA0634.1	ALX3	71.889	-0.0678966	2.74638e-14	76.6517	0.0475168	1.20943e-10	74.3509	-0.0106978	0.391067	75.2922	0.0108217	0.25263	73.0407	-0.0390067	0.00293503	76.8761	0.0304372	0.0654534	75.6276	0.0147982	0.285936	74.9697	0.00313944	0.69941
MA1105.1	GRHL2	71.6818	-0.0129302	0.186682	72.1456	-0.00174984	0.869727	72.3233	0.00188758	0.819468	72.415	0.00452177	0.627047	72.4627	0.00454504	0.758393	73.3019	0.0124599	0.294258	69.46	-0.0613275	4.37426e-05	73.3413	0.0255707	0.00552369
MA0003.3	TFAP2A	71.5703	-0.0563087	6.04759e-10	73.8864	-0.00209884	0.843677	75.6527	0.0363907	0.000261502	74.7601	0.0180867	0.054058	73.5428	-0.0101511	0.604193	68.6617	-0.11827	0.000168891	74.2466	0.00386718	0.780836	74.926	0.0211234	0.0256898
MA0031.1	FOXD1	70.7722	-0.0388716	2.12061e-05	72.675	0.00757403	0.333861	73.2576	0.0188486	0.0651174	72.8884	0.0114394	0.229124	71.9181	-0.0114694	0.541035	73.713	0.0169647	0.217614	70.8492	-0.0348975	0.0317685	73.0436	0.014515	0.128424
MA0076.2	ELK4	70.6132	-0.167495	2.35686e-74	79.7861	0.0450898	4.46631e-09	80.398	0.0499424	7.28641e-07	80.6756	0.0588987	3.17248e-11	77.2283	-0.0160603	0.352977	63.931	-0.299315	8.04314e-23	76.946	-0.0220055	0.221815	79.5101	0.0325084	0.000637122
MA1126.1	FOS::JUN(var.2)	70.5694	0.0714195	2.76487e-16	67.4703	-0.00554339	0.561055	66.5556	-0.0277375	0.0129835	67.2292	-0.0114598	0.297857	68.7509	0.0244123	0.0610659	70.0831	0.0419323	0.0240735	66.4165	-0.0303868	0.069388	65.7803	-0.0477343	1.20453e-06
MA0718.1	RAX	70.446	-0.00868653	0.400205	72.0985	0.0357081	1.86724e-06	70.3139	-0.0117188	0.345155	70.376	-0.0104485	0.342428	70.7834	-0.00112894	0.979724	72.6679	0.0288458	0.079709	71.0681	0.00410668	0.770065	69.2638	-0.0369729	0.000160193
MA0062.2	Gabpa	70.3753	-0.16677	1.26568e-75	79.628	0.0486631	1.20943e-10	80.3532	0.0553011	2.36817e-08	79.8908	0.0485332	4.39413e-08	76.2383	-0.0305234	0.0315976	63.9519	-0.293283	1.51189e-22	78.0225	0.00509447	0.731953	79.1195	0.0306306	0.00113437
MA0715.1	PROP1	70.3359	0.0638609	4.8234e-13	67.2469	-0.0140924	0.099742	67.6638	-0.00245606	0.906965	66.9741	-0.019894	0.0536679	67.5149	-0.00624413	0.792061	72.1314	0.0824944	0.000124696	65.4207	-0.0551579	0.000486274	67.3609	-0.0098558	0.392657
MA0629.1	Rhox11	69.6404	0.000524981	0.884248	69.5402	-0.00170738	0.876989	68.1243	-0.0358355	0.0011675	68.4241	-0.029754	0.00257185	69.1335	-0.0117466	0.541035	79.4191	0.183703	1.24772e-14	71.2525	0.0340059	0.014937	70.9168	0.030928	0.00117136
MA0662.1	MIXL1	69.3017	-0.051359	1.23322e-08	73.5952	0.0587655	1.01465e-15	70.8169	-0.0144175	0.221592	72.0385	0.0147179	0.121364	70.1619	-0.029123	0.0371494	72.5355	0.0133421	0.281203	71.3414	-0.00345262	0.944412	70.1521	-0.0303368	0.0021892
MA0692.1	TFEB	69.1039	-0.043565	3.16999e-06	69.7985	-0.0298286	0.000192429	73.208	0.052454	1.78574e-07	71.7475	0.0206197	0.0304581	71.0992	0.00387173	0.791227	62.3355	-0.197232	1.61312e-10	71.6574	0.0147468	0.309268	72.0584	0.027127	0.00458759
MA0077.1	SOX9	68.9787	-0.0232785	0.0146926	69.2635	-0.0180737	0.0280555	69.7756	-0.0038841	0.827886	70.1297	0.0050048	0.60344	69.1598	-0.0182306	0.25596	75.9634	0.112006	4.61305e-07	69.0962	-0.0198957	0.274517	72.1512	0.0524843	1.1911e-08
MA0068.2	PAX4	68.7446	-0.00131286	0.957657	70.2778	0.0419801	3.49623e-08	67.0861	-0.0415459	0.000128922	67.8292	-0.0243589	0.0146324	69.262	0.0101134	0.517521	74.7441	0.112215	4.72031e-07	69.1736	0.0068089	0.657581	67.4913	-0.0321915	0.00141592
MA0736.1	GLIS2	68.5136	-0.0970714	1.14687e-26	74.0912	0.0413097	5.48023e-08	73.1104	0.0122523	0.24744	74.106	0.03665	4.68552e-05	71.3584	-0.0270842	0.0629329	63.0392	-0.214553	1.58824e-12	74.0178	0.0290353	0.0356636	72.7452	0.00428482	0.627377
MA0888.1	EVX2	66.9968	-0.0410313	1.18881e-05	70.0734	0.0409084	1.04568e-07	68.8193	0.00413936	0.684339	68.3044	-0.00825556	0.485831	68.8197	0.00367278	0.797753	71.3789	0.0482417	0.01295	67.4337	-0.0285657	0.095086	67.8983	-0.0181781	0.0894957
MA0706.1	MEOX2	66.506	-0.00940815	0.369615	68.4272	0.0452288	3.03179e-09	65.9669	-0.0226804	0.0476708	66.539	-0.00860848	0.461384	66.8276	-0.0017306	0.980421	68.1183	0.0178465	0.220856	66.4741	-0.0107395	0.632507	65.4738	-0.0355397	0.000401299
MA0699.1	LBX2	66.2982	-0.0129629	0.194309	68.5181	0.0498635	3.22272e-11	65.4734	-0.0332776	0.00226707	66.7034	-0.00255963	0.867849	66.2719	-0.0133709	0.468919	68.1253	0.0195162	0.185184	67.33	0.0104453	0.473456	65.2901	-0.0384977	9.86122e-05
MA0890.1	GBX2	65.9176	0.0017458	0.794388	67.4733	0.0479795	2.16088e-10	64.5037	-0.0341235	0.00180541	65.433	-0.010883	0.326223	66.035	0.00386445	0.791227	67.9441	0.0366975	0.0412825	65.8931	-0.000535627	0.993576	63.8973	-0.0504533	2.33693e-07
MA1104.1	GATA6	65.1476	-0.00179264	0.926757	64.4505	-0.0224018	0.00722821	65.2302	8.98803e-05	0.909424	64.554	-0.0175225	0.105835	66.1717	0.0225773	0.0987476	71.0724	0.116746	4.72031e-07	63.2512	-0.0483453	0.00334824	66.8632	0.0418153	1.41618e-05
MA0879.1	Dlx1	64.3914	-0.0393839	3.05989e-05	67.4198	0.044886	6.03452e-09	66.3085	0.00984075	0.365078	66.1655	0.00696992	0.483296	65.5532	-0.00905267	0.669854	68.7105	0.0519583	0.00897772	63.9063	-0.0485815	0.00270085	64.679	-0.031456	0.0021892
MA0714.1	PITX3	63.5901	-0.049885	1.09822e-07	65.8256	0.010525	0.198708	65.9866	0.0122344	0.257642	66.3485	0.0226784	0.0179343	65.5512	0.000967602	0.907398	67.0175	0.0247058	0.137155	63.9179	-0.0386382	0.0200651	65.7401	0.00638903	0.503234
MA1108.1	MXI1	63.4474	-0.0494596	1.77605e-07	64.7707	-0.015979	0.0625258	66.9216	0.0394951	0.000138145	66.5797	0.033028	0.000416318	65.1453	-0.0049461	0.86022	59.7298	-0.13994	1.27524e-05	64.4989	-0.020974	0.257494	66.3313	0.025624	0.00846268
MA0606.1	NFAT5	63.3047	0.00901811	0.34098	63.2981	0.0105803	0.219496	62.2275	-0.0197251	0.114749	62.296	-0.018486	0.0993751	61.975	-0.0259607	0.103779	74.0474	0.228187	1.05732e-18	60.8678	-0.0534866	0.00160516	63.704	0.0193524	0.0624481
MA0463.1	Bcl6	63.284	0.0714907	1.99945e-15	60.3058	-0.0118521	0.180932	59.7686	-0.0253654	0.0292293	60.4162	-0.00774356	0.525348	61.6885	0.0253923	0.058921	63.6454	0.0604606	0.00380055	58.9008	-0.0473351	0.0041608	59.2866	-0.0392726	0.000128626
MA0612.1	EMX1	63.2583	-0.000680488	0.973293	64.7014	0.0436783	2.19117e-08	62.2078	-0.0283757	0.0129835	62.9571	-0.0088481	0.458263	63.5976	0.00727901	0.648189	63.8335	0.00355904	0.604131	62.9533	-0.00954942	0.694837	61.6967	-0.042595	2.69655e-05
MA0481.2	FOXP1	62.7444	-0.0132265	0.198927	63.4818	0.00808029	0.32406	63.135	-0.00283895	0.887042	62.931	-0.00821736	0.495054	61.9881	-0.0322729	0.0250624	66.3695	0.0617071	0.00306347	64.1417	0.0202951	0.160633	63.7184	0.0127052	0.205435
MA0039.3	KLF4	62.4571	0.168155	3.32283e-71	55.7259	-0.0307668	0.000358079	55.0162	-0.0477003	4.70747e-05	55.1461	-0.045714	7.81486e-06	58.7368	0.0576174	4.83884e-06	61.6109	0.114225	3.21241e-06	56.0187	-0.0182179	0.367967	53.2714	-0.102201	7.00726e-23
MA0136.2	ELF5	61.0542	0.122454	5.84134e-38	55.4491	-0.0475174	2.50905e-08	54.8171	-0.0596855	2.506e-07	55.5749	-0.0387787	0.000203158	58.3907	0.0422463	0.00151526	64.781	0.182292	2.17061e-12	56.0433	-0.0232163	0.229691	56.3978	-0.0132676	0.273855
MA0140.2	GATA1::TAL1	60.4163	-0.100763	1.21937e-26	65.5703	0.0440628	2.44822e-08	64.9657	0.021246	0.0488743	64.9043	0.0210627	0.031586	63.4002	-0.0185993	0.267703	64.4327	-0.0020031	0.806208	61.6118	-0.0625921	9.10111e-05	65.1406	0.0263976	0.00749469
MA0799.1	RFX4	59.4698	-0.144469	5.00586e-51	63.9856	-0.0233922	0.00628003	70.3446	0.135847	3.74316e-40	66.5106	0.0457294	1.51147e-06	63.6614	-0.0283008	0.0667955	51.8847	-0.333256	1.49302e-25	64.1236	-0.0171044	0.393138	67.2572	0.0630577	1.06769e-10
MA0877.1	Barhl1	59.4066	0.0386225	2.3799e-05	57.4274	-0.0212936	0.0116192	58.2251	0.0039401	0.699503	57.4948	-0.0172801	0.113787	58.6164	0.0141437	0.349178	59.9318	0.0369241	0.0528342	57.9478	-0.00492872	0.88827	57.7039	-0.0108783	0.351827
MA0131.2	HINFP	58.7086	-0.142107	1.02354e-50	64.819	0.0295112	0.000250824	65.7835	0.0485607	3.72501e-06	64.8532	0.0267605	0.0061181	62.8526	-0.0259079	0.0958468	58.1482	-0.146044	7.42815e-06	66.4165	0.0586521	3.63234e-05	64.86	0.0259987	0.00887895
MA0866.1	SOX21	58.1746	-0.0197135	0.0534942	59.3	0.0151978	0.0717018	58.9052	0.00119419	0.855337	58.5276	-0.0094882	0.435187	58.585	-0.00787303	0.731197	63.0044	0.090654	7.75757e-05	56.9256	-0.0524752	0.00163716	59.5009	0.0182835	0.0727635
MA0102.3	CEBPA	57.6269	0.543192	0	38.4781	-0.18061	4.15191e-67	36.7898	-0.227343	3.64335e-57	38.3113	-0.169345	2.20266e-41	46.6113	0.154748	1.03854e-23	65.0179	0.621824	7.30962e-72	38.4146	-0.148698	5.09186e-13	38.4424	-0.159309	4.77324e-33
MA0894.1	HESX1	57.5398	0.0016599	0.807017	58.5717	0.0370141	4.00858e-06	56.8194	-0.0193275	0.114749	57.159	-0.00969733	0.420963	57.5343	0.000795764	0.910678	58.0368	0.00492407	0.589428	56.84	-0.018774	0.333913	56.3814	-0.0325145	0.00217371
MA0798.1	RFX3	57.4259	-0.175489	2.14906e-73	63.5746	-0.00401075	0.703617	69.5316	0.143867	2.14382e-44	65.6944	0.0528534	2.47899e-08	61.981	-0.0446646	0.00156101	50.2892	-0.354811	2.20757e-28	62.5566	-0.0297875	0.0979424	66.2815	0.0661604	1.66471e-11
MA0671.1	NFIX	57.1943	0.113705	2.59905e-33	53.3254	-0.00658693	0.514569	52.1591	-0.0424702	0.00030342	52.1039	-0.0460924	6.50122e-06	54.1636	0.0184447	0.222478	59.0888	0.135805	6.04853e-08	51.5448	-0.0590547	0.000487987	52.392	-0.0357566	0.00105017
MA0025.1	NFIL3	56.8538	0.240663	8.89364e-133	47.3059	-0.0849305	7.11634e-23	47.4303	-0.0685042	1.05379e-08	47.5553	-0.0670864	1.25714e-10	51.6887	0.0701018	6.36843e-08	55.3405	0.155692	5.67815e-09	46.271	-0.103066	1.13388e-09	48.376	-0.0368344	0.00124257
MA0618.1	LBX1	56.8049	-0.00554169	0.649563	58.0552	0.0365563	6.54948e-06	55.7451	-0.0364706	0.0016822	55.7886	-0.0366302	0.000315914	57.344	0.0092558	0.562157	61.5413	0.103348	1.16139e-05	57.877	0.0221232	0.140558	56.4981	-0.0146262	0.208927
MA1137.1	FOSL1::JUNB	56.3486	0.193111	1.98249e-82	51.6365	0.0491251	2.61875e-08	48.0631	-0.0768032	2.83782e-10	49.0129	-0.0467634	1.79209e-05	51.6259	0.0388423	0.00721663	58.2667	0.20432	2.40223e-13	46.7269	-0.11608	1.21822e-11	44.8133	-0.194172	2.6448e-70
MA0886.1	EMX2	56.3148	0.00473756	0.590504	57.4534	0.0449394	2.44822e-08	55.5601	-0.0178268	0.151666	55.4442	-0.0219863	0.0392418	56.1901	0.000297416	0.930444	58.4548	0.0495592	0.0174162	55.831	-0.0104815	0.665674	54.6799	-0.0447342	1.8905e-05
MA0869.1	Sox11	56.1952	-0.00142605	0.955243	56.9737	0.0256321	0.00231673	55.1114	-0.0335577	0.00474727	55.6736	-0.0174486	0.124089	56.0595	-0.00578905	0.828549	63.4642	0.167765	4.10998e-11	54.6212	-0.0462823	0.00759492	56.5132	0.00796622	0.435883
MA0765.1	ETV5	55.6975	-0.174661	3.8389e-73	62.9535	0.0373499	4.34579e-06	63.4419	0.0435692	5.18668e-05	64.3583	0.07112	2.38863e-14	61.6409	-0.0040281	0.899065	48.8888	-0.350704	5.98603e-28	60.4711	-0.0341481	0.0541886	63.4473	0.0448374	6.28079e-06
MA0002.2	RUNX1	55.4465	0.0644476	3.40164e-11	53.7283	0.0126487	0.157735	52.9202	-0.0148581	0.270412	52.5419	-0.0276231	0.0119649	54.2476	0.0247025	0.0949288	60.0085	0.161905	5.29854e-10	49.7506	-0.109511	2.42984e-11	52.0711	-0.0420563	0.000133269
MA0488.1	JUN	55.2756	0.251007	7.39644e-122	46.1709	-0.0661972	5.12066e-12	44.4032	-0.120454	2.95749e-21	45.3363	-0.0905732	9.53145e-16	49.7836	0.0645156	8.79135e-06	63.2831	0.40241	6.50836e-39	46.8718	-0.0313342	0.135266	45.8245	-0.0704104	4.57846e-09
MA0625.1	NFATC3	54.7053	-0.024025	0.0261136	55.8257	0.0124225	0.173923	54.6361	-0.0255148	0.0464441	54.9167	-0.0176455	0.136321	54.286	-0.0353301	0.0253218	66.1675	0.248809	1.1956e-19	54.9998	-0.0149521	0.507548	56.8989	0.042223	7.02864e-05
MA0870.1	Sox1	54.6265	-0.0286873	0.00540502	56.7032	0.0403055	1.26099e-06	54.4409	-0.0335114	0.00531408	55.3855	-0.0052401	0.715694	54.8559	-0.0207995	0.229851	63.7081	0.191367	1.8071e-13	52.1225	-0.0990496	1.09834e-09	56.5569	0.0298807	0.00394744
MA0144.2	STAT3	54.5851	0.0259465	0.0068173	53.8304	0.00300956	0.726266	52.9548	-0.0250199	0.0399362	53.9524	0.00622942	0.552037	55.3914	0.0470734	0.000236075	57.9253	0.100119	2.62506e-05	52.7842	-0.0295792	0.103066	51.938	-0.0577693	3.45998e-08
MA1143.1	FOSL1::JUND(var.2)	54.2665	-0.00978175	0.378827	54.4748	-0.00323883	0.763298	54.4613	-0.00381559	0.843825	54.9939	0.0131456	0.208027	54.5553	-0.00130802	0.979724	51.2577	-0.100867	0.00377217	54.4665	-0.0047048	0.891211	54.9503	0.0112694	0.279872
MA0887.1	EVX1	53.1309	-0.0109543	0.334852	54.1153	0.023677	0.00621882	53.6357	0.00469128	0.676757	53.052	-0.0135969	0.253784	53.6544	0.00475652	0.766814	58.7126	0.127706	4.94072e-07	52.4122	-0.0322308	0.0809148	52.6671	-0.0255643	0.0251934
MA0624.1	NFATC1	52.5237	-0.0257985	0.0171711	54.0726	0.0275148	0.00192182	51.812	-0.0474801	0.000109902	52.6953	-0.0204704	0.0808231	52.1108	-0.0373071	0.0179194	63.0183	0.235452	1.31884e-17	53.8328	0.0129278	0.445966	54.3857	0.0329246	0.00232421
MA0060.3	NFYA	51.8032	-0.148397	3.49565e-52	57.1744	0.0214951	0.0109983	56.6274	0.00168513	0.840588	57.952	0.0421335	1.32696e-05	55.9066	-0.0191083	0.271018	50.9929	-0.160521	1.45971e-06	57.0606	0.0119557	0.454413	59.531	0.0861136	2.10122e-18
MA0477.1	FOSL1	51.1503	0.457102	0	38.6377	-0.0361896	0.000617869	36.1924	-0.13791	4.38473e-24	36.913	-0.11076	3.91135e-20	42.4622	0.120044	4.42754e-16	45.7327	0.21008	1.03528e-10	34.1959	-0.216661	2.87308e-29	32.8786	-0.298435	1.0185e-123
MA0522.2	TCF3	50.9825	-0.0930639	2.88379e-21	52.5017	-0.0489724	5.75103e-09	55.6892	0.0546324	4.05179e-07	54.5879	0.0232127	0.0225631	53.0855	-0.023715	0.152772	51.0556	-0.0873002	0.0147919	57.8441	0.107942	7.46356e-14	56.0502	0.0669073	1.73136e-11
MA0789.1	POU3F4	50.5074	-0.00320473	0.826307	48.9366	-0.0641578	4.63686e-14	51.1265	0.0166604	0.152101	50.4611	-0.00475645	0.745125	50.9335	0.00978365	0.561396	47.8298	-0.0914439	0.0121393	56.1289	0.157724	6.30777e-27	51.0859	0.0158585	0.14156
MA0527.1	ZBTB33	50.3571	-0.241314	2.95059e-131	58.2563	0.00474697	0.59917	61.0453	0.0803855	7.26336e-14	59.8423	0.0503701	2.16336e-07	56.4927	-0.0460065	0.00139818	51.7454	-0.179077	8.90617e-08	60.5534	0.0611297	3.82005e-05	62.3713	0.118739	2.48244e-33
MA1114.1	PBX3	50.2858	-0.058073	9.70907e-09	53.0367	0.0375803	7.78065e-06	52.03	-0.000464656	0.940068	52.7574	0.0238572	0.0214939	51.4295	-0.0192804	0.279632	50.2474	-0.060219	0.125866	50.5325	-0.0464052	0.00875736	52.3135	0.00881161	0.401692
MA0519.1	Stat5a::Stat5b	49.6736	0.0263708	0.00906629	48.7625	-0.00541212	0.616478	49.2532	0.0111949	0.354487	48.9269	0.00063962	0.915638	49.8889	0.0309642	0.0334807	52.2052	0.0863228	0.000512083	46.0356	-0.0941396	2.6995e-08	48.0974	-0.028182	0.0147267
MA0871.1	TFEC	49.0782	-0.067998	5.77273e-11	50.26	-0.0310788	0.000563679	53.1815	0.0659238	5.35256e-09	51.7182	0.0213339	0.0475112	50.8839	-0.00691129	0.791227	44.4786	-0.211432	9.14096e-10	51.5168	0.0113363	0.506409	52.6835	0.051678	9.93374e-07
MA0521.1	Tcf12	48.8829	-0.077498	1.80294e-14	51.7667	0.0230619	0.0077917	51.5043	0.0104481	0.37724	51.3017	0.00452744	0.671794	50.7402	-0.0140184	0.495109	48.5753	-0.0851269	0.0212575	53.7686	0.0744591	7.41713e-07	51.4286	0.00837819	0.426715
MA1145.1	FOSL2::JUND(var.2)	48.7283	0.0260464	0.0100339	47.6632	-0.0127407	0.188564	48.0175	0.000705268	0.887239	47.8975	-0.00322789	0.84125	48.8382	0.0273529	0.0663154	46.2622	-0.062639	0.118341	46.4669	-0.0508495	0.00485496	47.9486	-0.00151723	0.957668
MAFG_MA0659.1	MAFG	48.4378	0.183572	1.01752e-67	42.9556	-0.0253516	0.0101167	42.6173	-0.0350786	0.00902198	41.6631	-0.0753553	1.37366e-11	44.7073	0.0418803	0.0060189	52.7138	0.271258	1.01245e-19	41.1486	-0.0876146	2.04003e-06	41.3974	-0.0840799	8.38901e-13
MA0484.1	HNF4G	48.3439	0.128652	3.5672e-37	44.2921	-0.0236836	0.0119336	43.7428	-0.0411463	0.00111936	43.5987	-0.0485515	8.49052e-06	45.7114	0.0298043	0.0496774	49.7249	0.14205	1.65969e-07	43.6242	-0.0438566	0.0198572	43.7953	-0.0398466	0.000586128
MA0043.2	HLF	48.1317	0.243186	6.82764e-124	39.3497	-0.115778	1.91063e-38	40.5961	-0.0482558	0.000169098	39.8367	-0.0827004	2.56719e-14	43.7021	0.0703305	2.75002e-07	47.1331	0.166643	3.8837e-09	40.3931	-0.0540099	0.0043606	41.4275	-0.0152152	0.244353
MA0710.1	NOTO	47.3843	-0.00590408	0.643817	48.9777	0.0582753	6.59005e-12	46.8644	-0.0240419	0.0601093	47.2324	-0.011449	0.359485	47.4646	-0.00343051	0.92543	49.5437	0.0510744	0.0247143	47.3228	-0.00882929	0.74108	45.8757	-0.0599987	3.89024e-08
MA0478.1	FOSL2	47.2509	0.511488	0	34.6911	-0.0329601	0.00352331	32.5647	-0.131738	9.05197e-20	33.3235	-0.0986129	1.46576e-14	38.3808	0.133483	1.11795e-17	42.904	0.276924	2.243e-15	29.1064	-0.295127	1.60602e-47	27.6882	-0.399929	8.99481e-195
MA0816.1	Ascl2	46.9799	0.0333386	0.000970545	45.7992	-0.0109628	0.263955	45.1722	-0.0325306	0.00978048	45.5913	-0.0179437	0.132936	46.7378	0.0223312	0.152491	46.5966	0.00757795	0.593917	46.406	0.00959557	0.576586	46.1372	0.00234292	0.789452
MA0048.2	NHLH1	46.8002	-0.0722667	9.62111e-13	48.1674	-0.0262983	0.00320597	50.3228	0.0490131	1.16838e-05	49.2615	0.0149939	0.164654	48.24	-0.0202115	0.253264	45.1892	-0.122553	0.0004971	51.4279	0.0777328	2.28953e-07	50.046	0.0409657	8.38272e-05
MA0739.1	Hic1	46.5949	-0.00429102	0.756169	46.2596	-0.0184052	0.0482612	47.2989	0.0202362	0.0873571	47.0372	0.0120382	0.270445	46.917	0.00635579	0.711277	44.7991	-0.0701939	0.0720628	46.4306	-0.010795	0.6738	46.8083	0.00334276	0.725312
MA0770.1	HSF2	45.9677	0.100574	2.31092e-23	43.1067	-0.0101642	0.310477	41.5744	-0.0684879	1.95533e-08	42.7791	-0.0225355	0.0546316	44.931	0.0567872	2.83247e-05	45.1196	0.0497098	0.0362606	41.8383	-0.0556068	0.00240057	42.3656	-0.0383063	0.0009487
MA0645.1	ETV6	45.311	-0.113463	1.55748e-28	48.4906	0.00196885	0.821712	48.9218	0.0155417	0.190788	49.2993	0.029995	0.00439314	48.3088	-0.00536581	0.857461	43.2175	-0.176172	3.88922e-07	49.5383	0.0324016	0.0430236	50.4256	0.0670282	1.14583e-10
MA0804.1	TBX19	45.3028	0.038577	0.00018783	45.5443	0.0549965	4.73665e-10	42.7873	-0.0567758	4.8361e-06	44.5474	0.0100974	0.37899	44.517	0.00755644	0.671574	48.5265	0.12467	3.35097e-06	40.849	-0.125066	2.85832e-13	42.5998	-0.065127	8.18404e-09
MA0510.2	RFX5	45.1445	-0.176422	6.56466e-65	50.0493	-0.00233635	0.843677	54.3448	0.133297	2.43961e-33	51.7495	0.0554094	5.42116e-08	48.8534	-0.0413819	0.00755079	39.3368	-0.362869	5.35689e-26	49.2717	-0.0277204	0.158033	52.2213	0.0689452	6.23888e-11
MA0642.1	EN2	44.9072	0.00413241	0.652987	45.6511	0.0372246	1.65846e-05	44.1277	-0.0249928	0.0509562	44.3958	-0.0154918	0.197941	45.1172	0.0107015	0.537929	46.7778	0.0542199	0.0195404	44.6299	-0.00729316	0.796872	43.6895	-0.0420395	0.000180252
MA0600.2	RFX2	44.7939	-0.196849	5.19555e-79	50.3976	0.0025277	0.782526	55.0178	0.146384	1.74324e-39	52.1231	0.0602056	3.69973e-09	48.7765	-0.0509231	0.000706008	38.3126	-0.407791	5.65993e-32	49.507	-0.0272098	0.171291	52.5879	0.0732762	5.67804e-12
MA0162.3	EGR1	44.7783	-0.147623	4.05443e-47	48.3533	-0.0200279	0.0305763	50.6385	0.0583197	2.40709e-07	50.2217	0.0473811	3.18279e-06	47.7308	-0.038049	0.0147732	40.9393	-0.267653	4.25714e-15	50.8847	0.0604892	9.11339e-05	51.7051	0.0949994	3.32521e-20
MA0702.1	LMX1A	43.9507	-0.0462714	1.24313e-05	45.4304	0.0118765	0.198708	45.5523	0.0137721	0.257642	45.6116	0.0170808	0.124301	44.106	-0.0383414	0.0152174	46.1229	0.0216644	0.271568	46.0405	0.0278974	0.0863272	45.2591	0.00340298	0.725312
MA0468.1	DUX4	43.8267	0.00962293	0.369409	42.3668	-0.0540684	8.96402e-09	43.2887	-0.0112546	0.468689	42.4154	-0.046546	4.56593e-05	43.1687	-0.0156886	0.480045	51.3065	0.229974	5.32271e-15	45.4842	0.0640629	0.000123352	45.761	0.0821389	1.7629e-13
MA0620.2	MITF	43.7917	-0.00116888	0.973195	42.9245	-0.0395496	1.76964e-05	44.6929	0.0320977	0.00824438	43.6998	-0.00473277	0.762402	44.1597	0.0116386	0.521857	43.1061	-0.0331095	0.528855	44.7517	0.0306539	0.0678964	44.2166	0.0149581	0.194372
MA0035.3	Gata1	43.5357	0.123364	3.05016e-32	40.0884	-0.0198597	0.0451807	39.6579	-0.0351582	0.00775108	40.2231	-0.0122406	0.357719	41.8133	0.0498697	0.000583237	42.9597	0.0768462	0.00354814	38.036	-0.0978891	4.85178e-08	38.8555	-0.0698414	1.85463e-09
MA0122.2	NKX3-2	42.8383	0.0531589	3.95211e-07	41.4215	-0.00434767	0.707303	41.8145	0.0111653	0.378737	40.8696	-0.0273284	0.021001	42.1868	0.0246187	0.126101	41.1692	-0.0215911	0.754138	39.6343	-0.072775	6.50214e-05	41.0465	-0.0194983	0.123013
MA1119.1	SIX2	42.8283	0.0319679	0.0034048	40.9402	-0.0504267	1.20764e-07	41.6594	-0.0148922	0.320835	40.8266	-0.0500353	1.28689e-05	42.5431	0.0186374	0.282625	51.1532	0.2786	1.59182e-20	42.6547	0.0209822	0.241936	43.2928	0.0495612	1.60478e-05
MA0655.1	JDP2	42.7262	0.516026	0	31.7652	-0.00383068	0.794509	28.8749	-0.159474	5.04827e-26	29.7846	-0.114153	1.61379e-17	34.6437	0.134641	2.44285e-16	40.3122	0.336892	5.89979e-20	26.1534	-0.300898	3.96199e-45	24.6034	-0.424138	3.30102e-198
MA0124.2	Nkx3-1	42.6217	0.0542102	2.42259e-07	41.1955	-0.00393416	0.735477	41.5847	0.0114472	0.367513	40.6332	-0.0275328	0.0202135	41.9813	0.0258957	0.104533	40.8417	-0.024957	0.689271	39.3643	-0.0745327	4.29884e-05	40.7741	-0.0211318	0.0914619
MA0830.1	TCF4	42.2617	-0.137236	3.82058e-40	45.4241	-0.0170498	0.0740311	47.2438	0.0494819	1.81386e-05	46.5794	0.0278644	0.00943244	45.3025	-0.0192626	0.303697	41.8798	-0.140993	7.87514e-05	49.2453	0.108568	1.3097e-12	47.5963	0.063272	2.04803e-09
MA0771.1	HSF4	42.2536	0.08948	1.30565e-17	39.9826	-0.005192	0.65061	39.0353	-0.0443398	0.000626502	39.9419	-0.00672781	0.654849	41.6848	0.061273	1.2303e-05	38.8421	-0.0555983	0.202567	38.0393	-0.0821722	6.50805e-06	38.8616	-0.0525521	8.14991e-06
MA1128.1	FOSL1::JUN	42.2386	0.355269	9.21464e-198	34.9742	0.0313778	0.00373201	31.9453	-0.122304	8.70835e-18	32.6584	-0.0903303	8.1475e-13	36.3554	0.0866164	4.94993e-08	44.9524	0.382096	2.02416e-28	30.3722	-0.192563	7.33156e-22	28.3532	-0.320708	7.42768e-132
MA0147.3	MYC	41.9794	-0.0242013	0.0307402	42.1268	-0.0203211	0.0346862	43.6256	0.03958	0.000939515	43.0254	0.018	0.114635	42.8387	0.00899963	0.610803	40.2077	-0.0928752	0.0160812	41.6309	-0.0360702	0.0631221	42.9705	0.0151744	0.186952
MA0099.3	FOS::JUN	41.5231	0.389081	7.13722e-240	32.8119	-0.0224954	0.0478225	31.6383	-0.0792488	4.49712e-08	31.9038	-0.0685661	7.75258e-08	35.3816	0.10096	8.20709e-11	37.6159	0.173689	2.01874e-07	29.1838	-0.198362	2.68016e-23	27.3987	-0.317686	1.53044e-130
MA1135.1	FOSB::JUNB	41.5231	0.389081	7.13722e-240	32.8119	-0.0224954	0.0478225	31.6383	-0.0792488	4.49712e-08	31.9038	-0.0685661	7.75258e-08	35.3816	0.10096	8.20709e-11	37.6159	0.173689	2.01874e-07	29.1838	-0.198362	2.68016e-23	27.3987	-0.317686	1.53044e-130
MA0490.1	JUNB	41.5162	0.493745	0	31.5392	0.0142166	0.228708	28.3822	-0.160748	5.88864e-27	29.4146	-0.107464	5.90354e-16	33.7833	0.120623	1.51208e-13	39.0581	0.314618	5.69216e-18	26.5304	-0.254307	3.4701e-33	24.0361	-0.435302	1.77697e-212
MA0812.1	TFAP2B(var.2)	41.0398	0.0156018	0.143299	39.9567	-0.0335685	0.000352917	41.0258	0.0142283	0.259144	40.7836	0.00507907	0.665247	41.0116	0.0129009	0.480987	40.7929	-0.00444086	1	40.7568	0.00190966	0.867713	40.7037	0.00147807	0.850954
MA0867.1	SOX4	41.0191	0.0393187	0.00026233	40.058	-0.000796177	0.968822	39.384	-0.0291587	0.0320467	39.1489	-0.0405879	0.000467556	40.1745	0.00297987	0.849062	46.3946	0.20503	2.5946e-12	38.9413	-0.0457859	0.0196566	40.4934	0.0169495	0.153829
MA0462.1	BATF::JUN	40.7687	0.435418	5.30728e-282	32.4961	0.0447903	4.19598e-05	28.3113	-0.187826	2.71666e-38	30.0727	-0.0939732	4.94094e-13	34.3957	0.126629	1.36018e-15	41.204	0.372247	1.49302e-25	26.0744	-0.30215	3.10515e-48	25.1558	-0.384616	3.44769e-176
MA0760.1	ERF	40.6611	-0.183182	6.9352e-67	46.3598	0.0443968	6.19882e-07	46.3229	0.0354644	0.00312862	47.28	0.0731887	9.87605e-13	45.0818	-0.00924656	0.708448	35.5327	-0.364527	3.12456e-25	44.0061	-0.0467849	0.0129004	46.893	0.0570157	1.52949e-07
MA0764.1	ETV4	40.6611	-0.183182	6.9352e-67	46.3598	0.0443968	6.19882e-07	46.3229	0.0354644	0.00312862	47.28	0.0731887	9.87605e-13	45.0818	-0.00924656	0.708448	35.5327	-0.364527	3.12456e-25	44.0061	-0.0467849	0.0129004	46.893	0.0570157	1.52949e-07
MA0156.2	FEV	40.6611	-0.183182	6.9352e-67	46.3598	0.0443968	6.19882e-07	46.3229	0.0354644	0.00312862	47.28	0.0731887	9.87605e-13	45.0818	-0.00924656	0.708448	35.5327	-0.364527	3.12456e-25	44.0061	-0.0467849	0.0129004	46.893	0.0570157	1.52949e-07
MA0653.1	IRF9	40.2961	-0.0458026	3.86241e-05	43.3827	0.092181	2.73765e-25	40.1821	-0.0490935	0.000146896	41.4488	0.00219607	0.831578	39.555	-0.0729612	8.55602e-07	44.7921	0.106295	0.00010229	42.686	0.0454437	0.00739875	40.1923	-0.0495358	2.84237e-05
MA0036.3	GATA2	40.2704	0.0421503	0.000119618	39.2725	-0.000263391	0.996413	38.9818	-0.013078	0.396088	39.207	-0.00346585	0.84125	40.2373	0.0374919	0.017224	43.0991	0.126501	1.07105e-05	37.1027	-0.0889929	1.91331e-06	38.3762	-0.0393786	0.0014319
MA0496.2	MAFK	40.1966	0.276939	6.28539e-127	33.3925	-0.0482939	4.13831e-06	32.7898	-0.0713562	4.71888e-07	32.1187	-0.109921	1.47237e-19	36.1509	0.0858903	2.17026e-08	42.4163	0.304462	5.00889e-20	31.9046	-0.109715	4.54902e-08	31.8688	-0.120034	7.2008e-21
MA0098.3	ETS1	40.1797	-0.184591	2.30718e-67	45.8263	0.0434019	1.23474e-06	45.8097	0.0353441	0.00336674	46.7781	0.0738756	7.94913e-13	44.518	-0.0116632	0.605964	35.1425	-0.364486	4.71513e-25	43.6143	-0.043536	0.0220323	46.4451	0.0594945	4.62911e-08
MA0769.1	Tcf7	39.98	-0.181907	2.89539e-64	44.0531	-0.02056	0.0346862	46.5346	0.0721024	1.05985e-09	45.7528	0.0468042	1.1844e-05	42.7598	-0.0652213	1.1052e-05	44.4647	-0.011312	0.979652	43.9682	-0.0210986	0.328782	48.5207	0.144725	1.40836e-41
MA0107.1	RELA	39.2551	0.179185	1.03641e-57	33.9246	-0.0799051	6.12391e-16	35.4147	0.00187737	0.855099	34.2913	-0.0531614	1.12048e-05	37.0153	0.0720541	1.51938e-06	34.1602	-0.0598116	0.196228	38.9183	0.145384	4.38386e-17	32.4423	-0.143945	5.96674e-32
MA0475.2	FLI1	38.8194	-0.19933	8.46537e-76	44.4594	0.0342771	0.000191054	44.6008	0.0334821	0.00639299	45.6616	0.0764116	2.96336e-13	43.3347	-0.0137725	0.537929	34.411	-0.357804	1.67752e-23	42.6876	-0.0372085	0.0586555	45.9446	0.084458	1.35516e-14
MA0474.2	ERG	38.8194	-0.19933	8.46537e-76	44.4594	0.0342771	0.000191054	44.6008	0.0334821	0.00639299	45.6616	0.0764116	2.96336e-13	43.3347	-0.0137725	0.537929	34.411	-0.357804	1.67752e-23	42.6876	-0.0372085	0.0586555	45.9446	0.084458	1.35516e-14
MA0636.1	BHLHE41	37.9906	-0.127123	1.89612e-30	40.5058	-0.0209816	0.0366165	42.8778	0.0752303	7.20854e-10	41.7764	0.0343425	0.00249379	40.466	-0.0197898	0.325237	34.3135	-0.267542	4.23625e-13	42.1411	0.0421696	0.015167	42.7589	0.0723699	1.43744e-10
MA0676.1	Nr2e1	37.9405	0.0380039	0.000564417	36.6727	-0.0221961	0.0286636	36.641	-0.0208694	0.148555	36.626	-0.0222931	0.0799029	36.9151	-0.00874081	0.740939	41.6987	0.161873	4.16627e-08	36.627	-0.0213402	0.342879	37.7139	0.0272679	0.0223809
MA0159.1	RARA::RXRA	37.9311	0.168124	1.02354e-50	33.2478	-0.0649786	9.06616e-11	33.4116	-0.0477512	0.000630616	33.3503	-0.0529757	1.2617e-05	35.2854	0.0401964	0.0147732	39.72	0.201788	1.34601e-10	33.7465	-0.0306186	0.164814	33.7682	-0.030857	0.0195213
MA0485.1	Hoxc9	37.8766	0.0953579	4.86372e-18	35.6539	-0.0087078	0.443572	35.0582	-0.035639	0.0103427	34.4104	-0.0691037	2.41999e-09	36.0274	0.00846036	0.661937	41.0995	0.192164	2.6163e-10	36.013	0.00658101	0.71708	35.3768	-0.0210968	0.112465
MA0759.1	ELK3	37.8341	-0.172487	8.81963e-57	42.785	0.0408987	7.76337e-06	42.8432	0.0360725	0.00336674	43.6441	0.0704698	2.2848e-11	41.789	-0.00508545	0.86978	33.129	-0.352236	1.18045e-22	40.9182	-0.0380603	0.0541886	43.1016	0.0471553	2.75189e-05
MA0761.1	ETV1	37.8341	-0.172487	8.81963e-57	42.785	0.0408987	7.76337e-06	42.8432	0.0360725	0.00336674	43.6441	0.0704698	2.2848e-11	41.789	-0.00508545	0.86978	33.129	-0.352236	1.18045e-22	40.9182	-0.0380603	0.0541886	43.1016	0.0471553	2.75189e-05
MA0763.1	ETV3	37.8341	-0.172487	8.81963e-57	42.785	0.0408987	7.76337e-06	42.8432	0.0360725	0.00336674	43.6441	0.0704698	2.2848e-11	41.789	-0.00508545	0.86978	33.129	-0.352236	1.18045e-22	40.9182	-0.0380603	0.0541886	43.1016	0.0471553	2.75189e-05
MA0028.2	ELK1	37.8341	-0.172487	8.81963e-57	42.785	0.0408987	7.76337e-06	42.8432	0.0360725	0.00336674	43.6441	0.0704698	2.2848e-11	41.789	-0.00508545	0.86978	33.129	-0.352236	1.18045e-22	40.9182	-0.0380603	0.0541886	43.1016	0.0471553	2.75189e-05
MA0501.1	MAF::NFE2	37.5874	0.436546	4.63174e-272	28.354	-0.0608441	7.7613e-08	27.222	-0.118682	3.32834e-15	27.2007	-0.125523	1.74267e-21	31.3893	0.111236	1.17457e-11	38.0409	0.375205	5.68375e-25	25.2926	-0.224143	2.3173e-26	25.3559	-0.23811	6.7588e-67
MA0658.1	LHX6	37.5198	0.0715409	6.01073e-11	36.8467	0.0468342	7.93476e-07	34.8827	-0.0510503	0.000137303	34.863	-0.0542536	3.25093e-06	36.492	0.0218713	0.211919	39.5876	0.130806	6.95192e-06	35.7464	-0.0115412	0.679451	34.268	-0.0815851	1.07569e-11
MA0731.1	BCL6B	37.039	0.0596031	1.40605e-07	35.2521	-0.0276843	0.00723134	35.0535	-0.0333557	0.0194822	35.4822	-0.0137794	0.325839	36.1995	0.0184953	0.317697	40.5073	0.173137	1.85986e-08	36.5562	0.0318698	0.0842573	35.0989	-0.0317294	0.0149724
MA0093.2	USF1	37.0272	-0.060016	1.15088e-07	38.1386	-0.0107616	0.310477	39.6484	0.0540869	1.46343e-05	38.8556	0.0222461	0.0581015	38.1399	-0.00977377	0.708448	34.0905	-0.181439	1.62582e-06	38.6417	0.00967548	0.600927	38.8569	0.0214967	0.0719194
MA0258.2	ESR2	36.8581	0.144836	5.49322e-39	32.9851	-0.0509192	3.12287e-07	33.2943	-0.0285544	0.0470615	33.2463	-0.0321485	0.0106896	34.75	0.040125	0.013588	33.8467	-0.0101451	1	34.4707	0.0252458	0.176338	32.557	-0.0663793	8.52582e-08
MA0505.1	Nr5a2	36.2897	0.0801744	4.64876e-13	34.3594	-0.0145598	0.176124	34.1145	-0.0247068	0.087534	34.5406	-0.00423335	0.808868	35.2146	0.0262307	0.126101	36.4942	0.0678656	0.0146565	31.7861	-0.132269	1.05518e-12	34.3458	-0.0137515	0.326191
MA0100.3	MYB	36.06	0.0874931	2.5727e-15	34.5342	0.0159006	0.11863	32.7009	-0.0765424	7.76753e-09	34.0218	-0.0120291	0.393417	35.1872	0.0419326	0.00823817	35.0032	0.0223608	0.348353	34.1234	-0.00769274	0.804339	32.6894	-0.0785592	1.14243e-10
MA0639.1	DBP	35.7645	0.255839	2.93938e-110	29.0022	-0.117502	6.36911e-32	29.9902	-0.0459472	0.00146556	29.4773	-0.077494	1.94067e-10	32.1971	0.0682417	1.25555e-05	34.62	0.160367	5.08614e-07	29.401	-0.0744908	0.00027368	30.3953	-0.0243234	0.0797358
MA1141.1	FOS::JUND	35.6493	0.349944	1.03914e-182	29.5669	0.0287338	0.00991929	27.6281	-0.0874488	4.07898e-09	28.0006	-0.0685554	1.89437e-07	30.8883	0.0924485	1.21298e-08	33.5192	0.195988	1.63591e-08	25.3156	-0.216112	6.83619e-26	23.8019	-0.334349	3.43468e-136
MA0628.1	POU6F1	35.4966	0.0231277	0.0403257	35.7429	0.0404101	2.64774e-05	34.9692	-0.00254773	0.917833	34.3872	-0.0312501	0.0117196	35.1144	0.00377624	0.82119	35.9089	0.0277693	0.256245	34.1991	-0.0377281	0.0678964	34.0277	-0.0480952	0.000107534
MA0084.1	SRY	35.377	-0.0531513	3.04451e-06	37.0248	0.0281465	0.00355723	36.7378	0.0103013	0.432162	36.6702	0.0079954	0.512646	36.2987	-0.00950943	0.715301	36.0622	-0.0267277	0.666949	34.9563	-0.0677069	0.000399317	37.0783	0.0261899	0.0279596
MA1130.1	FOSL2::JUN	35.3201	0.381968	1.50214e-194	28.9202	0.0388664	0.000866063	25.6935	-0.161063	1.10455e-25	26.4095	-0.121846	3.31258e-19	30.1656	0.0982609	1.1992e-08	37.3372	0.394317	1.16266e-25	25.9757	-0.135422	1.1862e-09	23.1212	-0.33714	1.70393e-123
MA0843.1	TEF	35.2067	0.251776	1.74657e-105	28.5896	-0.119269	1.84472e-32	29.4644	-0.0529575	0.00023192	29.213	-0.0699754	1.50002e-08	31.7133	0.0654538	3.42265e-05	34.613	0.179706	2.93724e-08	28.9862	-0.0757262	0.000232975	30.0908	-0.0187504	0.194372
MA0608.1	Creb3l2	35.1548	-0.0293244	0.0129921	35.993	0.0127446	0.20572	36.09	0.0145276	0.272381	36.3431	0.027717	0.0183946	35.747	-0.00147389	0.996564	33.2405	-0.116048	0.00361533	35.0468	-0.0326321	0.118559	35.5106	-0.0121341	0.383279
MA0684.1	RUNX3	34.8612	-0.000641512	0.994446	34.8399	-0.00143906	0.922938	34.8315	-0.00227402	0.930562	34.5109	-0.0179873	0.180361	35.1569	0.0122599	0.530984	37.3093	0.0897765	0.00188127	33.9654	-0.0419244	0.0443709	35.2587	0.0183042	0.14106
MA0631.1	Six3	34.4505	0.0128137	0.253236	33.9806	-0.0115699	0.28611	33.9775	-0.0105976	0.519436	33.6611	-0.0269136	0.033001	34.0758	-0.00603274	0.849062	37.5114	0.126606	1.7305e-05	34.1103	-0.00519434	0.891211	34.7951	0.0292539	0.0156922
MA1421.1	TCF7L1	34.3591	-0.196319	1.58158e-65	37.5465	-0.0532321	6.67208e-08	40.5449	0.0805237	1.87898e-10	39.3703	0.034041	0.00400944	37.318	-0.0544931	0.00100534	40.7372	0.0696664	0.0126866	38.9693	0.0128821	0.498564	42.9896	0.18198	2.27892e-57
MA0482.1	Gata4	34.2164	-0.0531258	4.45748e-06	34.4314	-0.0479327	9.94045e-07	36.36	0.0482109	0.000166763	35.4979	0.00951829	0.443639	35.8047	0.0218343	0.215665	33.5122	-0.0851372	0.0436064	33.8568	-0.0655485	0.000812625	37.2858	0.0918965	1.86643e-15
MA0695.1	ZBTB7C	33.9829	-0.122779	1.47637e-27	36.8211	0.0152951	0.125996	37.1447	0.0266438	0.040417	36.9781	0.0205904	0.0865008	36.0112	-0.0238725	0.220804	34.0905	-0.110483	0.00583449	38.059	0.0608652	0.000443657	37.6402	0.0496961	2.13352e-05
MA1132.1	JUN::JUNB	33.9184	0.402865	7.09737e-225	26.7976	-0.00789994	0.565885	25.1378	-0.111789	3.2564e-13	25.6497	-0.0825611	1.04596e-09	28.8213	0.10889	6.89032e-11	31.8471	0.237552	8.33784e-11	23.8852	-0.183652	1.28809e-17	21.9174	-0.33918	1.67249e-129
MA0901.1	HOXB13	33.2136	-0.0413791	0.000412224	33.5038	-0.0298558	0.00315518	34.6757	0.0305061	0.0200921	34.0828	0.00261239	0.81958	33.9847	-0.00284632	0.942975	34.1114	-0.00559208	1	33.6132	-0.0205044	0.372569	35.3788	0.0651665	2.53064e-08
MA0661.1	MEOX1	33.1441	0.0635459	2.33925e-08	32.8723	0.057036	6.08133e-09	30.9575	-0.0511039	0.000229804	31.1957	-0.0401827	0.00122874	32.4755	0.0262338	0.137392	33.9372	0.0800868	0.00586697	30.8989	-0.0518959	0.0119045	30.3701	-0.0839342	1.51362e-11
MA1142.1	FOSL1::JUND	33.1053	0.447244	2.79513e-253	25.7465	0.0096427	0.456179	23.1701	-0.16449	2.50633e-25	24.0748	-0.107015	2.96986e-14	27.7463	0.126609	2.57271e-13	32.913	0.357831	2.40238e-20	22.0302	-0.231968	4.49537e-25	20.4659	-0.370844	6.54867e-140
MA0486.2	HSF1	33.0408	0.0932816	7.87695e-16	31.2487	-0.00191182	0.890022	30.0413	-0.0667809	1.89357e-06	30.9023	-0.021268	0.122845	32.7052	0.070169	5.7936e-06	31.8053	0.015073	0.544331	29.6232	-0.0850635	2.35522e-05	30.5674	-0.039052	0.00320193
MA0809.1	TEAD4	32.4905	-0.0166872	0.229734	33.0363	0.0137895	0.22534	31.8902	-0.0468921	0.0021946	32.2169	-0.0314058	0.0251129	32.9219	0.00478028	0.809607	43.0434	0.388841	2.2837e-28	32.27	-0.0269563	0.277411	33.2903	0.0242574	0.0764862
MA0469.2	E2F3	32.4242	-0.0853228	1.74274e-13	33.5461	-0.0311559	0.00217815	35.4698	0.0646419	4.05179e-07	34.6219	0.0263999	0.0280374	34.1173	0.000274305	0.933556	32.6553	-0.0722028	0.0999256	32.8758	-0.0573822	0.00438473	35.6704	0.0757578	1.13868e-10
MA0609.1	Crem	31.6073	-0.163375	1.30871e-44	35.8179	0.0556415	1.35288e-08	35.6713	0.0394784	0.00290844	35.5752	0.0372049	0.00180839	34.6214	-0.00969023	0.718649	26.8864	-0.38647	1.65181e-23	33.9506	-0.0401932	0.0576322	36.0261	0.0571866	2.07517e-06
MA0607.1	Bhlha15	31.0226	-0.0116992	0.385015	31.9544	0.04477	8.86291e-06	30.4545	-0.0418116	0.00369201	31.4193	0.0101429	0.43901	30.866	-0.0195965	0.385447	33.6307	0.0991048	0.00113937	29.8668	-0.0700899	0.000605819	31.1027	-0.00729868	0.64649
MA0137.3	STAT1	30.908	0.0172652	0.1549	30.772	0.0116038	0.28664	30.3444	-0.0138248	0.412687	30.4074	-0.010614	0.493822	30.8842	0.0143286	0.48981	34.7245	0.176322	6.6077e-08	28.0315	-0.135231	1.0279e-11	30.747	0.00814579	0.524659
MA1101.1	BACH2	30.6057	0.521693	0	22.4588	-0.023082	0.0904923	21.1961	-0.114659	1.80096e-11	21.1639	-0.122576	1.40041e-16	24.7815	0.137437	5.31912e-14	28.5376	0.324247	2.86576e-15	18.2164	-0.338573	2.33758e-46	17.687	-0.413294	8.69748e-155
MA0591.1	Bach1::Mafk	30.2883	0.508727	3.50227e-300	21.9642	-0.0596948	2.35075e-06	20.2193	-0.185869	4.063e-29	21.0709	-0.124496	2.77485e-17	25.1682	0.167627	7.49658e-21	31.0598	0.453444	1.10788e-28	19.2896	-0.246882	9.53578e-26	18.4149	-0.342533	2.66613e-109
MA0070.1	PBX1	30.0172	-0.0189478	0.158167	30.9534	0.0386077	0.000259759	30.9299	0.0306628	0.0322955	29.8654	-0.0278705	0.0421988	29.7505	-0.0325243	0.106668	34.3413	0.171738	2.26886e-07	30.2965	-0.00439437	0.926559	29.6388	-0.039976	0.00365043
MA0161.2	NFIC	30.0022	-0.0448732	0.00023845	31.0042	0.0129716	0.221256	30.745	-0.00349074	0.882052	31.1434	0.0189164	0.138759	30.9885	0.00883471	0.661937	31.2618	0.0125596	0.599928	31.5721	0.0361548	0.0577695	30.3933	-0.0226652	0.10134
MA0778.1	NFKB2	29.8983	-0.0669355	4.70175e-08	30.5724	-0.0327651	0.0021559	31.7202	0.0321065	0.0212212	31.6424	0.0298687	0.0180026	31.2112	0.00499761	0.791227	27.0815	-0.211172	2.23483e-07	33.6576	0.119729	3.79825e-11	31.3833	0.0150284	0.250135
MA1120.1	SOX13	29.8764	0.10801	1.05434e-18	26.8291	-0.0852672	1.4441e-15	27.4306	-0.0368351	0.0173368	26.9712	-0.0673392	2.06519e-07	28.3962	0.0189762	0.354419	32.6622	0.213977	4.23121e-10	27.5081	-0.0313401	0.188784	29.5624	0.0883768	8.84989e-12
MA0868.1	SOX8	29.8232	0.0774718	1.60264e-10	28.564	0.00473455	0.679295	27.3401	-0.0683579	2.83906e-06	27.8252	-0.0412792	0.00189333	28.2727	-0.0134256	0.605964	32.8016	0.196791	4.50205e-09	28.6422	0.00603847	0.740324	28.3361	-0.0098447	0.535435
MA0595.1	SREBF1	29.4751	0.0910939	6.26994e-14	27.6498	-0.0201999	0.0803235	27.7903	-0.00944405	0.617701	27.4685	-0.0296427	0.031586	28.7302	0.0435312	0.0139451	28.1823	0.00338843	0.856746	27.5509	-0.0233174	0.347278	27.0498	-0.0546283	6.22247e-05
MA0603.1	Arntl	29.3537	0.0730146	1.92536e-09	27.6264	-0.0342012	0.00191998	27.5951	-0.0314838	0.0416726	27.7607	-0.0224459	0.11808	28.6351	0.0280172	0.138226	26.5241	-0.0946161	0.0382454	28.7904	0.0342856	0.0864953	28.048	-0.0047333	0.796667
MA0700.1	LHX2	29.2585	0.018993	0.119271	30.2195	0.0855344	3.55275e-17	27.9634	-0.0561449	0.00011879	28.2458	-0.0413901	0.00156514	29.3709	0.0232898	0.220804	31.7147	0.125353	9.35969e-05	27.9427	-0.0548454	0.0113282	27.6233	-0.0775521	3.43788e-09
MA0724.1	VENTX	29.1809	0.0584601	1.29392e-06	28.2813	0.00616409	0.594454	27.1976	-0.0594443	4.87179e-05	28.1418	-0.0034072	0.859104	28.0216	-0.0106179	0.708448	30.3909	0.100635	0.00156349	28.7295	0.0270705	0.177531	27.51	-0.0414711	0.00242453
MA0672.1	NKX2-3	29.1364	-0.020708	0.10904	29.9802	0.0323532	0.00184681	29.3463	-0.00846418	0.653262	29.342	-0.00881224	0.578129	29.791	0.0154013	0.454286	28.043	-0.0826509	0.0661349	28.3278	-0.0631844	0.0025576	29.6293	0.0076135	0.543291
MA0072.1	RORA(var.2)	29.0557	-0.146864	9.43424e-35	31.7292	0.00257941	0.80804	32.5387	0.042956	0.00150859	32.6584	0.0519181	1.28394e-05	30.4945	-0.0619681	0.000245632	30.8926	-0.0464392	0.360524	30.5269	-0.0589457	0.00476688	33.9232	0.114492	2.05155e-21
MA0905.1	HOXC10	28.8485	0.00190839	0.860666	29.2415	0.0290043	0.0111174	27.8824	-0.0542117	0.000535677	27.7927	-0.06213	4.94158e-06	28.9762	0.00822918	0.712268	36.2852	0.328711	1.0439e-19	29.2364	0.0206763	0.34054	28.9103	0.00538073	0.690655
MA0491.1	JUND	28.8228	0.479841	2.33344e-259	22.0039	0.0087779	0.52794	20.0068	-0.14853	1.63754e-18	20.404	-0.122017	3.03263e-16	23.913	0.139393	3.44118e-14	26.1061	0.24774	1.77418e-09	19.2287	-0.20063	5.85039e-17	16.9039	-0.426877	1.39103e-162
MA0018.3	CREB1	28.5943	-0.183472	2.92504e-52	32.3622	0.0296269	0.00436264	32.9795	0.0554711	4.39953e-05	33.0708	0.0635374	9.13863e-08	31.3033	-0.0297091	0.137392	24.4897	-0.394026	6.70218e-23	31.3631	-0.026596	0.255258	33.4637	0.0814675	3.59396e-11
MA0088.2	ZNF143	28.5104	-0.0959019	2.48902e-15	29.7153	-0.0290315	0.00662236	30.9591	0.0421211	0.00210182	30.5712	0.0228191	0.0748168	29.7748	-0.0216591	0.320206	28.7327	-0.0803632	0.0751393	32.298	0.103013	1.60367e-08	31.1054	0.0511563	4.5957e-05
MA0150.2	Nfe2l2	28.5017	0.687424	0	18.6028	-0.0749423	1.46291e-07	16.1769	-0.290434	2.42141e-54	17.0731	-0.213015	2.46913e-38	22.5839	0.248144	1.13198e-35	28.1823	0.543129	4.31503e-32	16.0239	-0.288297	3.48707e-27	14.4077	-0.483729	2.42553e-166
MA1117.1	RELB	28.4228	0.266445	9.57021e-97	23.5582	-0.0641525	2.48548e-08	23.6919	-0.0458154	0.00455629	23.4033	-0.0688161	5.71569e-07	25.402	0.0662696	0.000213585	25.3258	0.0480103	0.156033	24.858	0.0295159	0.177531	22.0315	-0.167257	1.06236e-32
MA1123.1	TWIST1	28.2651	0.102834	3.7261e-16	26.3586	-0.0184146	0.127003	26.0933	-0.0328136	0.0416726	26.2724	-0.0223723	0.134112	27.3546	0.043022	0.0204386	26.9422	0.00887921	0.742034	25.5197	-0.0658715	0.00369317	25.9983	-0.0394384	0.0064997
MA1112.1	NR4A1	28.1242	0.0883547	5.51094e-13	26.5349	-0.01214	0.310477	25.7368	-0.0609114	4.63834e-05	26.4583	-0.0161256	0.279712	27.2625	0.0321691	0.0852474	28.461	0.0841114	0.00916698	26.1057	-0.0364076	0.117271	26.2421	-0.0295636	0.0392309
MA0780.1	PAX3	27.7042	0.0109125	0.375109	28.1499	0.044089	3.01638e-05	27.5683	0.00219547	0.855099	27.1101	-0.0262414	0.0597055	27.4862	-0.00296824	0.942975	28.3217	0.0327117	0.264776	26.5139	-0.0588713	0.00717497	26.9303	-0.0367894	0.00824699
MA0800.1	EOMES	27.6115	-0.147143	6.27556e-32	34.2384	0.254994	5.08122e-146	28.6167	-0.0842606	5.81087e-09	31.8201	0.0951141	4.12068e-15	29.3598	-0.0414964	0.031741	28.9557	-0.066791	0.167601	26.7575	-0.18238	8.23538e-20	26.5466	-0.210063	2.49021e-58
MA0464.2	BHLHE40	27.45	-0.0114948	0.417589	26.8287	-0.0568122	1.23388e-07	28.5002	0.050395	0.000362663	27.8722	0.0147714	0.272665	27.5479	-0.00568405	0.86978	25.2004	-0.143746	0.000909825	28.3426	0.0371828	0.064028	28.2201	0.0350309	0.00817324
MA0476.1	FOS	27.3311	0.511683	3.90736e-252	20.8085	0.0378136	0.00672448	17.973	-0.207525	5.39711e-30	18.4893	-0.169222	9.28862e-26	21.9462	0.115174	2.04721e-08	30.1749	0.56449	1.46141e-36	17.9662	-0.196306	6.14948e-14	15.4844	-0.454267	4.16556e-156
MA0635.1	BARHL2	27.204	0.0155974	0.217181	27.2977	0.0249895	0.0249798	25.8611	-0.0681333	5.28901e-06	26.6146	-0.0219027	0.134112	26.7938	-0.0102033	0.724805	32.8294	0.279788	1.14514e-15	26.0843	-0.051792	0.0220323	27.2225	0.0164193	0.235473
MA0891.1	GSC2	26.5073	0.0505282	7.52422e-05	25.8273	0.00751488	0.532845	25.3857	-0.022597	0.175314	25.3772	-0.0239867	0.106602	25.7391	-0.000274283	0.956622	29.0323	0.167631	1.52052e-06	25.2053	-0.0332621	0.171291	25.2555	-0.0315156	0.0317169
MA1109.1	NEUROD1	26.4616	0.0299109	0.0179675	26.2299	0.0174991	0.123194	26.1012	0.00604187	0.684339	26.205	0.0135557	0.329336	25.9334	-0.00475548	0.904103	24.9565	-0.0688408	0.162114	26.5271	0.0291758	0.158984	24.6048	-0.0922614	1.07569e-11
MA0472.2	EGR2	26.2099	-0.162102	7.8674e-40	29.2856	0.0295343	0.00524775	29.7682	0.0511857	0.000214928	30.1146	0.0743305	5.57728e-10	27.8587	-0.0562855	0.00156101	23.5352	-0.306369	5.68281e-14	29.2447	0.0192113	0.34054	29.5972	0.0427695	0.00089922
MA1136.1	FOSB::JUNB(var.2)	25.8775	-0.229417	7.88416e-76	30.3023	0.0423522	5.60428e-05	31.1299	0.079515	6.98571e-09	30.7106	0.0604697	9.37935e-07	29.3173	-0.0189981	0.432253	23.7163	-0.335401	4.44974e-16	28.8973	-0.0412761	0.0669314	31.1218	0.0810075	1.72187e-10
MA1420.1	IRF5	25.8431	0.048617	0.000206048	25.8066	0.0533062	2.0757e-06	24.0949	-0.0682709	1.31042e-05	24.6964	-0.0290392	0.0491121	24.8726	-0.0161682	0.546964	28.8721	0.195074	6.6077e-08	26.0333	0.0534225	0.0119045	23.78	-0.0914312	1.11066e-10
MA0480.1	Foxo1	25.6402	-0.0245488	0.0680796	25.9401	-0.00498667	0.710326	26.22	0.0127526	0.393441	26.2968	0.0188092	0.169664	25.4759	-0.033801	0.0994406	26.3569	0.0103109	0.695921	26.876	0.0485185	0.0162934	25.9348	-0.0051516	0.78252
MA0677.1	Nr2f6	25.4149	-0.03234	0.0145221	25.3294	-0.0428604	9.68439e-05	26.6317	0.045361	0.00166676	26.3444	0.0292749	0.0272618	26.1024	0.0116151	0.584216	23.1311	-0.174277	5.56811e-05	25.8177	-0.00656785	0.865811	26.4367	0.0341475	0.0110309
MA0017.2	NR2F1	25.2684	0.129069	2.53e-23	23.2257	-0.0169537	0.178268	23.0276	-0.0290333	0.0861141	23.1093	-0.0240782	0.11818	23.6468	0.013718	0.546734	24.002	0.0260931	0.428233	22.0187	-0.0968052	1.68636e-05	22.8788	-0.0403242	0.00698012
MA0467.1	Crx	24.9923	0.00740659	0.563316	25.076	0.0154328	0.190527	24.6443	-0.0161228	0.367513	24.7818	-0.00701765	0.703331	24.4404	-0.0292061	0.195401	25.8274	0.0455691	0.163259	24.3149	-0.0368954	0.127714	25.108	0.0149576	0.292547
MA0104.4	MYCN	24.8308	-0.0382843	0.00432615	25.8982	0.0385667	0.000503385	25.9147	0.0329263	0.0278939	25.7269	0.0223925	0.109222	25.2461	-0.0100696	0.735968	21.8143	-0.231008	1.18429e-07	24.6901	-0.0446775	0.0565051	24.9243	-0.0315365	0.0314938
MA0698.1	ZBTB18	24.6055	0.0832096	1.90088e-10	23.668	0.019587	0.101372	23.1827	-0.0181182	0.310861	22.9461	-0.0363562	0.0126384	24.1043	0.0442221	0.0204386	23.6536	0.00463764	0.858397	22.4219	-0.0691755	0.0029772	22.4118	-0.0748014	2.01252e-07
MA0857.1	Rarb	24.5372	0.119843	8.00483e-20	22.6495	-0.0190957	0.129103	22.0202	-0.0629197	9.50191e-05	22.3658	-0.0390245	0.0080308	23.253	0.0252385	0.234367	26.8725	0.226684	1.07142e-09	22.0121	-0.0605958	0.0112639	22.491	-0.0287593	0.0646924
MA0814.1	TFAP2C(var.2)	24.5135	-0.0264671	0.0533407	24.8549	-0.00290289	0.84309	25.0874	0.0121846	0.42726	25.3976	0.0344197	0.0106974	24.6286	-0.017916	0.48981	24.4479	-0.035552	0.570579	25.0161	0.00573699	0.756216	24.7489	-0.0101718	0.535435
MA0038.1	Gfi1	24.2117	0.00298367	0.803023	23.8286	-0.0270263	0.0206012	23.9895	-0.0125091	0.494404	24.148	-0.00144817	0.960747	24.3918	0.0140101	0.527809	22.2881	-0.127285	0.00536308	24.4564	0.0165936	0.440596	24.7741	0.0414403	0.00253439
MA0670.1	NFIA	23.9801	0.161145	1.95881e-34	21.7899	-0.00326801	0.830041	20.7207	-0.0857026	6.89793e-08	21.1209	-0.0568929	6.53056e-05	22.7105	0.0623841	0.000762794	24.7545	0.175065	2.38131e-06	20.9224	-0.066562	0.0052553	20.7991	-0.0810458	3.18983e-08
MA0105.4	NFKB1	23.4061	0.0191892	0.1549	22.6031	-0.0452541	0.000115092	22.7789	-0.0263194	0.125823	23.405	0.0194598	0.183172	23.6964	0.0370307	0.0628165	21.9536	-0.0860188	0.0871477	25.077	0.12166	3.0322e-09	22.7361	-0.029862	0.0529646
MA1121.1	TEAD2	23.1125	0.0909796	8.58307e-08	21.7086	-0.0178869	0.272549	20.5255	-0.107319	9.4311e-08	21.0262	-0.0711176	8.01685e-05	21.682	-0.0176105	0.62111	36.1389	0.72568	5.20194e-53	21.385	-0.0389639	0.229691	22.1578	0.0183897	0.330331
MA0859.1	Rarg	23.0737	0.29182	1.76868e-96	19.1652	-0.0322613	0.0140231	17.8479	-0.144057	7.46032e-18	18.7188	-0.0695151	4.85988e-06	20.1971	0.0561221	0.00641877	23.2495	0.249341	8.80145e-10	18.3876	-0.0906399	0.00027368	18.0783	-0.125602	7.85151e-16
MA0090.2	TEAD1	22.8777	0.044296	0.00791898	22.2466	-0.0034299	0.847948	20.8978	-0.105766	5.54043e-08	21.2678	-0.0806901	3.19551e-06	22.3218	0.001584	0.934151	36.2016	0.70312	5.20194e-53	23.0244	0.0481059	0.0780289	22.392	0.00746395	0.679482
MA0861.1	TP73	22.7225	0.09868	1.10437e-13	21.4411	-0.000252546	0.996413	20.6412	-0.0631126	0.00010017	21.2429	-0.0165869	0.308842	21.5454	0.00654926	0.77399	25.1028	0.221471	3.3011e-09	20.9488	-0.0376048	0.135424	20.739	-0.056395	0.000156963
MA0862.1	GMEB2	22.6893	0.0871467	8.1921e-11	20.1202	-0.132365	5.02713e-31	21.7148	0.0113502	0.48622	20.9553	-0.0490478	0.000741895	21.9138	0.0252193	0.239514	21.9258	0.0156607	0.642	21.9709	0.0273042	0.226895	23.059	0.11311	7.32002e-16
MA0729.1	RARA	22.581	0.202004	2.04876e-48	19.8991	-0.0170849	0.206242	18.8868	-0.10041	1.76529e-09	19.3386	-0.0646346	1.40451e-05	20.8176	0.0569716	0.00443151	23.7024	0.234028	3.78654e-09	20.3661	0.0201814	0.393645	18.5617	-0.131136	7.13595e-18
MA0648.1	GSC	22.5553	0.0306432	0.0218744	22.0481	-0.00878383	0.518655	22.1068	-0.00372057	0.885879	22.0817	-0.00552925	0.772911	22.5343	0.0265827	0.206061	21.884	-0.0267217	0.718607	21.9462	-0.0158806	0.598772	21.8239	-0.0251981	0.105981
MA0833.1	ATF4	22.5121	0.497506	3.49828e-230	16.134	-0.0941455	1.75077e-11	14.7979	-0.220826	9.36121e-33	15.6051	-0.141143	9.32624e-18	18.7425	0.160746	1.76005e-15	22.8594	0.429966	4.88796e-21	15.4017	-0.147407	4.84427e-08	14.6112	-0.245912	2.57778e-46
MA0652.1	IRF8	22.1904	0.0177282	0.200948	23.1252	0.101734	6.98403e-19	21.104	-0.0653928	7.15184e-05	21.517	-0.0350793	0.021001	21.4907	-0.0350006	0.124123	24.6639	0.161078	1.83135e-05	22.1108	0.00895083	0.685553	20.7561	-0.0942697	1.89599e-10
MA0525.2	TP63	22.1578	0.182789	1.19437e-37	19.347	-0.0561856	1.09269e-05	18.9726	-0.080202	3.91644e-06	19.3096	-0.0537194	0.000589722	20.5696	0.0503933	0.017224	24.9356	0.319963	7.3732e-15	18.7612	-0.0933002	0.000196578	19.5844	-0.0287688	0.0912516
MA0092.1	Hand1::Tcf3	21.2889	0.130971	3.24898e-20	20.0928	0.0366705	0.00385286	18.4209	-0.111852	4.29866e-11	19.4089	-0.0275818	0.0993751	20.0554	0.0260656	0.25596	22.734	0.199201	7.97418e-07	19.599	-0.0111254	0.757228	18.3063	-0.124346	1.35983e-15
MA0680.1	PAX7	21.2695	0.0516058	0.00023845	20.5833	-0.00449563	0.76812	20.7727	0.010587	0.533649	19.9898	-0.0546714	0.000254535	20.6566	0.00100561	0.933556	22.9291	0.145399	0.000164073	20.9307	0.0202345	0.387529	20.2611	-0.0307953	0.058553
MA0117.2	Mafb	21.2439	0.080081	6.69733e-09	20.8104	0.0516457	1.55739e-05	19.7077	-0.0464666	0.0063986	20.113	-0.0134705	0.441794	20.524	0.0191434	0.419499	22.9012	0.169726	1.01215e-05	18.6444	-0.129297	2.71374e-08	19.0819	-0.10102	1.86899e-11
MA0793.1	POU6F2	21.1475	0.0819941	6.06629e-09	19.619	-0.0518307	3.1372e-05	20.0068	-0.0125277	0.541437	19.5204	-0.0551495	0.00026843	20.7285	0.044004	0.0352886	22.7827	0.170427	1.45959e-05	20.98	0.0598707	0.0097208	19.9019	-0.0214314	0.20964
MA0825.1	MNT	20.9334	-0.0768926	5.15482e-08	22.0522	0.0135125	0.279793	21.9714	0.00473449	0.771624	22.1561	0.0197859	0.189181	21.7033	-0.0152963	0.592554	20.7204	-0.0900622	0.0805979	22.7989	0.0598528	0.00717497	22.1557	0.0190316	0.209448
MA0895.1	HMBOX1	20.7587	0.0148598	0.286261	20.2167	-0.0338596	0.0063996	20.5255	-0.00447557	0.859055	20.4365	-0.0118579	0.503547	20.7882	0.0155811	0.518256	19.8495	-0.0615063	0.268723	20.3727	-0.016867	0.58627	21.2142	0.0510635	0.000532795
MA0115.1	NR1H2::RXRA	20.6817	-0.048571	0.000706382	21.3554	0.00716256	0.58719	21.7313	0.0340975	0.0356061	21.6187	0.0272131	0.0669441	21.1162	-0.0130365	0.669854	22.4065	0.0665157	0.0696909	20.2986	-0.0738288	0.00228176	21.3624	0.00623324	0.672395
MA1419.1	IRF4	20.6748	-0.0182128	0.225453	21.6459	0.0692269	2.54741e-09	20.4082	-0.0390773	0.0208956	20.7317	-0.0136663	0.424523	20.7477	-0.0120343	0.701849	20.602	-0.0296169	0.682629	21.7092	0.056941	0.00995177	20.1136	-0.0640086	1.9327e-05
MA1134.1	FOS::JUNB	20.5427	0.354634	4.42811e-119	17.5357	0.0904571	2.2243e-11	15.6779	-0.108147	7.10438e-09	16.175	-0.0598041	0.00041801	17.7829	0.0952351	6.21984e-06	19.2713	0.196728	1.16139e-05	14.1211	-0.261417	6.0167e-24	12.8558	-0.435074	1.16173e-143
MA0855.1	RXRB	20.5121	0.0394721	0.004383	19.3778	-0.0646762	7.30667e-08	20.4775	0.0350236	0.0305427	20.1205	0.00675662	0.671794	20.4694	0.0329943	0.1164	18.4073	-0.133171	0.00665261	20.2459	0.0139623	0.545409	20.0153	-0.00239657	0.928222
MA1111.1	NR2F2	20.4814	0.042504	0.00286265	20.7425	0.0739359	9.23022e-10	19.6621	-0.0263375	0.150417	19.9399	-0.00316949	0.892561	19.9157	-0.00550942	0.895587	21.6819	0.111019	0.00407296	18.1588	-0.147226	3.69465e-10	18.9071	-0.0920204	2.07001e-09
MA0752.1	ZNF410	20.4564	0.0868494	1.17674e-08	19.8208	0.0379389	0.00480583	18.0187	-0.124532	3.64658e-12	18.7339	-0.063852	8.1261e-05	19.196	-0.0209592	0.495109	26.0364	0.419169	3.11729e-22	19.1908	-0.0214871	0.509142	19.2813	-0.0141128	0.462781
MA0889.1	GBX1	20.4263	0.0866349	5.28562e-10	19.8594	0.0443747	0.000271101	18.4941	-0.0799465	1.73043e-06	18.8855	-0.0477182	0.00171564	19.7638	0.0276285	0.215665	21.2291	0.121769	0.0015572	19.6023	0.0130574	0.576586	18.3828	-0.091493	2.04803e-09
MA0834.1	ATF7	20.2535	-0.0955868	8.97022e-12	21.4533	0.00262756	0.830041	22.4098	0.0734029	2.50397e-06	21.8656	0.034914	0.0162458	21.5302	0.0068793	0.766814	17.7246	-0.28602	7.50683e-10	20.6739	-0.0564008	0.0218441	21.8505	0.0325863	0.0284167
MA1138.1	FOSL2::JUNB	20.0695	0.43268	5.26553e-170	15.5292	-0.0159778	0.305484	14.6846	-0.105512	3.77804e-08	14.8935	-0.0862917	3.54793e-07	16.7099	0.102993	1.51938e-06	18.6512	0.247128	9.28101e-08	13.9318	-0.180041	2.33458e-11	12.5185	-0.369492	4.9574e-100
MA1144.1	FOSL2::JUND	20.0695	0.43268	5.26553e-170	15.5292	-0.0159778	0.305484	14.6846	-0.105512	3.77804e-08	14.8935	-0.0862917	3.54793e-07	16.7099	0.102993	1.51938e-06	18.6512	0.247128	9.28101e-08	13.9318	-0.180041	2.33458e-11	12.5185	-0.369492	4.9574e-100
MA0479.1	FOXH1	19.8335	-0.0685399	3.72757e-06	20.4668	-0.0169468	0.214738	20.7821	0.010104	0.565013	20.7189	0.00570002	0.733153	20.3904	-0.0208333	0.468919	24.7196	0.25449	2.83244e-10	20.157	-0.0385662	0.153038	21.6123	0.0764529	4.19488e-07
MA1151.1	RORC	19.7033	-0.038107	0.0114461	20.3317	0.0179028	0.169415	20.1611	0.000626966	0.934275	20.3517	0.0172589	0.272665	19.7406	-0.0332703	0.17546	22.4065	0.146529	0.000197663	19.6583	-0.0393092	0.140119	20.2576	0.00882208	0.568401
MA0014.3	PAX5	19.6407	-0.100691	1.00016e-12	20.9844	0.013505	0.282658	21.5668	0.0558314	0.000459866	21.4636	0.05077	0.000367047	20.5018	-0.0269419	0.270272	18.2959	-0.1993	2.77452e-05	21.1315	0.0194875	0.396314	20.8435	-0.000146436	0.970729
MA0512.2	Rxra	19.6219	0.0568743	6.0829e-05	18.4213	-0.057149	4.13831e-06	19.3677	0.0330815	0.0482021	18.9634	-0.00134713	0.968383	19.4167	0.0357743	0.0963374	17.9336	-0.0915628	0.0849801	19.2847	0.0230015	0.333913	18.6095	-0.0330093	0.0435317
MA0058.3	MAX	19.5894	-0.0592481	4.96621e-05	20.5054	0.0214469	0.0925876	20.2351	-0.00433382	0.868785	20.4935	0.0177004	0.253784	20.3186	0.00201066	0.910678	19.4942	-0.0669449	0.230021	21.4969	0.0875002	8.41642e-05	19.932	-0.0295295	0.0719029
MA0856.1	RXRG	19.5224	0.0415901	0.00339001	18.5716	-0.048922	8.03164e-05	19.4063	0.0300229	0.0724733	19.1161	0.00586427	0.720539	19.4086	0.0289671	0.195467	17.9684	-0.0943507	0.0733765	19.446	0.0298729	0.204648	18.6873	-0.0324637	0.0461878
MA0623.1	Neurog1	19.4022	0.15847	1.88626e-26	17.6162	-0.00779223	0.623955	16.5767	-0.10661	2.42332e-09	16.8703	-0.0815746	2.42004e-07	18.2091	0.0454288	0.0439111	22.3717	0.335101	6.21831e-15	17.7209	0.00108745	0.891211	17.0234	-0.0644319	0.000125196
MA1106.1	HIF1A	18.8601	-0.00962202	0.563316	18.8417	-0.0123922	0.364586	19.0238	0.00465208	0.781062	19.0516	0.00775928	0.631919	19.0391	0.00545712	0.814955	17.195	-0.152069	0.00209976	19.0608	0.00607334	0.757228	19.1959	0.0200461	0.197339
MA0616.1	Hes2	18.8444	-0.0583234	5.62358e-05	19.196	-0.0302946	0.0170847	20.0478	0.0450259	0.00568353	20.0084	0.0443113	0.00246768	19.3002	-0.0172517	0.546734	16.3799	-0.263671	3.01813e-08	19.1991	-0.0255528	0.360982	20.2337	0.0617455	3.06749e-05
MA0911.1	Hoxa11	18.6297	-0.022298	0.152907	18.8491	-0.00226337	0.890022	18.8451	-0.00291085	0.917833	18.4731	-0.0370626	0.0191565	18.7587	-0.010479	0.757532	19.1459	0.0120348	0.736165	19.5398	0.0515308	0.0274989	19.4137	0.0471536	0.00213093
MA0610.1	DMRT3	18.4068	-0.0347688	0.0196386	18.6477	-0.0140144	0.299391	19.189	0.0345229	0.0375017	18.9343	0.0135252	0.392382	18.8215	0.00230024	0.905354	18.6094	-0.0226692	0.798616	18.0929	-0.0590902	0.0194517	19.1659	0.0334103	0.0288063
MA0596.1	SREBF2	18.3142	0.0840218	2.31284e-08	16.9884	-0.0497962	0.000191972	17.6102	0.016087	0.382812	17.1631	-0.0271046	0.122845	17.709	0.024195	0.3255	18.2819	0.0605936	0.144519	17.079	-0.0331211	0.258067	17.3006	-0.0131461	0.492479
MA0663.1	MLX	18.2453	-0.0378162	0.0138161	18.1	-0.0579894	5.13472e-06	19.3992	0.0640446	0.000131325	19.0063	0.032238	0.0375979	18.4641	-0.0170445	0.562157	16.7422	-0.166894	0.00101276	18.7793	0.00860786	0.706079	19.282	0.0553959	0.000355687
MA0664.1	MLXIPL	18.2453	-0.0378162	0.0138161	18.1	-0.0579894	5.13472e-06	19.3992	0.0640446	0.000131325	19.0063	0.032238	0.0375979	18.4641	-0.0170445	0.562157	16.7422	-0.166894	0.00101276	18.7793	0.00860786	0.706079	19.282	0.0553959	0.000355687
MA0828.1	SREBF2(var.2)	18.2453	-0.0378162	0.0138161	18.1	-0.0579894	5.13472e-06	19.3992	0.0640446	0.000131325	19.0063	0.032238	0.0375979	18.4641	-0.0170445	0.562157	16.7422	-0.166894	0.00101276	18.7793	0.00860786	0.706079	19.282	0.0553959	0.000355687
MA0829.1	Srebf1(var.2)	18.2453	-0.0378162	0.0138161	18.1	-0.0579894	5.13472e-06	19.3992	0.0640446	0.000131325	19.0063	0.032238	0.0375979	18.4641	-0.0170445	0.562157	16.7422	-0.166894	0.00101276	18.7793	0.00860786	0.706079	19.282	0.0553959	0.000355687
MA1155.1	ZSCAN4	18.0156	0.12555	1.71801e-17	16.9454	0.0238683	0.0781149	16.0659	-0.0678071	0.000166285	16.2261	-0.0538743	0.000794825	16.467	-0.0270119	0.320206	17.4319	0.0503031	0.217614	17.2123	0.0409186	0.0985484	16.0511	-0.0706015	1.87612e-05
MA0864.1	E2F2	17.9079	-0.181411	1.04498e-37	20.0984	0.0156675	0.214738	20.7113	0.062056	0.000104134	20.5312	0.0504912	0.000421741	19.1312	-0.0665444	0.00103012	18.3446	-0.130779	0.00833843	19.8871	-0.00569574	0.894461	21.1794	0.101376	2.28941e-12
MA0483.1	Gfi1b	17.7145	0.124534	2.30446e-16	16.0011	-0.0556564	3.75155e-05	16.4681	-0.000705153	0.998588	15.9658	-0.053708	0.00120661	16.3476	-0.0127173	0.715301	19.1041	0.208243	1.56097e-06	15.7276	-0.0722427	0.00805479	16.6731	0.0202118	0.238292
MA0820.1	FIGLA	17.7038	-0.13042	4.24255e-19	19.3059	0.0189114	0.146539	19.4929	0.0311808	0.0656563	19.5809	0.0409494	0.00673131	18.8943	-0.0197857	0.493985	19.2991	0.00460034	0.888679	19.4279	0.0226988	0.342879	19.4342	0.0269593	0.0851918
MA0858.1	Rarb(var.2)	17.6926	0.224461	3.51853e-45	15.0424	-0.0613577	1.76856e-05	15.4339	-0.0106145	0.676633	15.084	-0.0502685	0.00490027	16.3769	0.0840583	0.000159075	18.7	0.263156	1.48403e-08	12.7582	-0.300976	1.69902e-29	14.9109	-0.0682678	0.000157418
MA0594.1	Hoxa9	16.9326	-0.0300989	0.0628949	17.5368	0.0342558	0.0101151	17.2442	0.000604209	0.939854	16.9952	-0.0240975	0.173006	16.549	-0.0651542	0.00378705	18.1983	0.0708325	0.0878749	17.6781	0.0374173	0.135266	17.4187	0.0176849	0.291537
MA1133.1	JUN::JUNB(var.2)	16.88	-0.219039	6.9865e-52	19.8145	0.0593297	1.04997e-06	20.0053	0.0651518	6.67196e-05	19.9985	0.06834	2.08395e-06	18.3882	-0.0713828	0.000524321	14.9795	-0.373099	7.3732e-15	18.3859	-0.0698039	0.00531611	20.3908	0.0990276	1.99342e-11
MA0908.1	HOXD11	16.8093	-0.0225213	0.185437	17.2111	0.0206427	0.143438	16.5114	-0.0512414	0.00685121	16.3922	-0.0659157	5.58922e-05	17.047	0.000687543	0.945598	20.6717	0.274767	3.66144e-10	17.9185	0.0762173	0.00244919	17.375	0.0332562	0.0497118
MA1154.1	ZNF282	16.6935	-0.0774931	3.84278e-07	17.8147	0.0380534	0.00350193	17.866	0.0361904	0.0386468	17.6888	0.0211557	0.196383	17.214	-0.0244656	0.38362	16.8328	-0.0633905	0.286651	16.2708	-0.110513	1.15733e-05	17.7942	0.0303754	0.0616691
MA0730.1	RARA(var.2)	16.6465	0.251604	3.0415e-55	13.9687	-0.0567274	9.68439e-05	14.254	-0.0156259	0.502485	13.9437	-0.0539439	0.00259951	14.977	0.0634293	0.00717247	16.5053	0.192295	4.26228e-05	12.6562	-0.19713	4.83943e-13	13.4088	-0.117658	4.68761e-11
MA0735.1	GLIS1	16.6422	-0.245237	1.27998e-61	19.6108	0.0360434	0.00464815	19.7195	0.0388656	0.0228135	20.1676	0.0802848	3.70599e-08	18.4014	-0.0727167	0.000551845	16.6586	-0.220418	9.60333e-06	20.0023	0.0568208	0.0167989	20.4447	0.100865	2.4707e-11
MA0640.1	ELF3	16.6033	-0.0454506	0.00320893	17.3365	0.0324812	0.0123262	17.097	0.00390506	0.826849	17.4536	0.0401603	0.0100911	16.9185	-0.0132622	0.688277	14.9934	-0.196797	0.000108183	16.2527	-0.0750371	0.00383229	17.093	0.00376555	0.801676
MA1113.1	PBX2	16.4625	-0.0895448	2.79308e-09	17.5008	0.0166186	0.214402	16.9285	-0.041121	0.0239619	17.5244	0.0167522	0.304972	17.208	-0.0142226	0.661014	16.2823	-0.102038	0.0604508	17.772	0.0348181	0.153955	18.2189	0.0815984	1.21443e-07
MA1139.1	FOSL2::JUNB(var.2)	16.3385	-0.113732	4.98092e-14	17.6463	0.0194893	0.147172	17.9746	0.0461574	0.00742579	17.9084	0.0425098	0.00643472	17.54	0.00537469	0.830343	13.9205	-0.340677	1.04542e-11	16.8025	-0.0614555	0.0200651	17.9854	0.0483465	0.00234835
MA0842.1	NRL	16.0925	0.266087	9.83241e-54	13.4455	-0.0491515	0.001962	12.9892	-0.0986469	2.91277e-06	13.0467	-0.0956724	2.16336e-07	14.3464	0.0619775	0.016203	20.0377	0.538863	7.94479e-27	13.2208	-0.0664711	0.0373004	12.7254	-0.134571	2.41742e-12
MA0860.1	Rarg(var.2)	16.0481	0.160846	1.0813e-24	14.4328	-0.0235721	0.117147	14.1871	-0.0486917	0.0132851	14.4142	-0.0235306	0.210705	14.9568	0.0365108	0.140886	15.1746	0.0465458	0.296116	13.6964	-0.100443	0.000249741	14.0329	-0.0677919	0.000124397
MA0727.1	NR3C2	15.8196	0.0406004	0.0095483	14.9634	-0.0610311	6.71565e-06	15.7865	0.0354434	0.0532004	15.2467	-0.0224841	0.217834	15.4133	-0.00410548	0.933556	16.0246	0.0449974	0.292754	15.8642	0.0393401	0.126965	15.623	0.0188785	0.273855
MA0688.1	TBX2	15.613	-0.267303	8.68553e-67	21.5472	0.326755	1.39067e-158	17.4063	-0.0827841	4.44513e-06	19.8713	0.142789	8.77031e-22	17.3213	-0.0884783	3.20924e-05	17.2229	-0.0979488	0.0826425	16.3284	-0.176027	1.82775e-12	15.763	-0.248126	1.90129e-53
MA0069.1	Pax6	15.2643	-0.0360892	0.0309583	15.5607	-0.00344359	0.843677	15.6629	0.00719606	0.713248	15.497	-0.0104749	0.616715	15.2908	-0.0316217	0.251104	16.8049	0.100933	0.0221982	16.042	0.0421398	0.106594	15.9098	0.0337928	0.0499636
MA0841.1	NFE2	14.9482	0.531508	3.60971e-178	11.1578	0.0204989	0.256302	9.74486	-0.203902	3.35721e-19	10.1085	-0.151336	5.30309e-14	12.0992	0.145581	1.1288e-08	14.8332	0.423897	5.20477e-14	8.99709	-0.313374	2.05014e-22	8.5332	-0.424377	7.98287e-90
MA0822.1	HES7	14.8011	-0.0792612	7.66256e-07	16.3647	0.105674	8.02293e-16	15.2599	-0.0268649	0.184027	15.9321	0.0465844	0.0045933	15.2321	-0.0293122	0.290359	15.2791	-0.0305425	0.710271	14.1524	-0.141312	5.79829e-08	15.1567	-0.0386211	0.0301065
MA0647.1	GRHL1	14.6815	-0.0288033	0.0900466	15.0799	0.0195692	0.176049	15.0954	0.0175831	0.364835	15.0805	0.0171163	0.334469	14.7725	-0.0177174	0.584216	14.4012	-0.0615729	0.335049	13.8578	-0.115577	1.64641e-05	15.182	0.0277338	0.110807
MA1146.1	NR1A4::RXRA	14.6415	0.146356	3.09158e-19	12.7769	-0.0975443	1.14564e-11	13.4992	0.00646651	0.759208	13.0595	-0.0498913	0.00595934	13.8625	0.048315	0.0511541	13.7532	0.0246839	0.606797	13.3607	-0.0109841	0.787828	13.4539	0.00112327	0.928222
MA0091.1	TAL1::TCF3	14.3366	0.189213	2.32804e-28	13.1235	0.0425893	0.00561459	11.9715	-0.115033	2.33429e-08	12.3142	-0.0721871	9.59037e-05	12.8149	-0.00404148	0.938518	14.8541	0.204406	4.46139e-05	12.8718	0.00200776	0.891211	11.8473	-0.134531	1.14805e-12
MA0840.1	Creb5	14.3041	-0.218667	4.965e-45	16.6812	0.0469344	0.000382024	16.9301	0.0633557	0.000308753	16.9662	0.070728	4.97199e-06	15.7524	-0.0537814	0.0218317	12.9172	-0.347203	1.78277e-11	16.0535	-0.0236959	0.453019	17.1183	0.0835869	1.77712e-07
MA0743.1	SCRT1	14.2677	0.0374392	0.0228532	13.8325	-0.0170408	0.272799	14.0171	0.00670541	0.744091	13.7857	-0.0213362	0.269278	13.8534	-0.0125357	0.734778	14.9516	0.0920181	0.0457881	13.6619	-0.0342542	0.277411	14.0575	0.0118334	0.512671
MA0817.1	BHLHE23	14.1294	-0.00898386	0.652987	14.346	0.0197819	0.191744	13.3969	-0.0959218	9.99137e-07	14.0035	-0.0244566	0.209578	13.9	-0.0350162	0.220804	17.5991	0.305256	9.72033e-11	14.5244	0.0327063	0.239726	14.6597	0.0529727	0.00296514
MA0641.1	ELF4	13.9209	-0.160669	4.52446e-24	15.7681	0.0578787	1.53693e-05	15.4701	0.0167254	0.380057	15.773	0.0515253	0.00152006	15.0954	-0.0231495	0.454286	13.6139	-0.180266	0.000886915	14.8124	-0.0521066	0.0667178	15.7794	0.0505582	0.00254303
MA0508.2	PRDM1	13.8051	0.124117	4.0664e-13	12.3636	-0.0725602	1.54665e-06	12.4327	-0.0530984	0.0124983	12.3374	-0.0686406	0.000187224	12.9778	0.0163899	0.588998	13.8926	0.106681	0.0318972	15.1219	0.250328	7.36205e-22	12.4318	-0.0541869	0.00530653
MA0827.1	OLIG3	13.6943	0.0859764	8.96135e-07	13.1469	0.0189045	0.238498	12.3564	-0.0861606	4.28039e-05	12.6238	-0.0534664	0.00532444	13.1196	0.0112309	0.723614	16.0037	0.293285	5.22118e-09	12.6265	-0.0487078	0.133049	12.8783	-0.0187738	0.382487
MA0656.1	JDP2(var.2)	13.6299	-0.21486	3.57783e-41	16.0783	0.0739307	3.53726e-08	16.1249	0.0663905	0.000239663	16.1424	0.0721122	6.1404e-06	15.3657	-0.0129144	0.715301	11.7537	-0.411038	9.781e-15	14.7038	-0.0806281	0.00344438	15.8156	0.0353669	0.0385418
MA0513.1	SMAD2::SMAD3::SMAD4	13.3532	-0.079104	5.37579e-06	14.2859	0.0410959	0.00561459	13.9439	-0.00578945	0.849015	14.0477	0.00703583	0.722972	14.0275	0.00356834	0.899065	14.1992	0.0130024	0.777964	15.0873	0.114334	1.94747e-05	13.5788	-0.0501249	0.00830052
MA1147.1	NR4A2::RXRA	13.3137	0.104558	3.42214e-09	12.1573	-0.0570684	0.000280992	11.9794	-0.0731036	0.000648847	12.435	-0.0123265	0.598064	12.9799	0.0563881	0.031741	13.4537	0.0961475	0.0623653	12.9442	0.0490602	0.0975846	12.3109	-0.0289202	0.171861
MA0112.3	ESR1	13.1209	0.188084	4.33436e-28	11.9225	0.0269192	0.0904681	11.3033	-0.0652937	0.00206587	11.4603	-0.0445937	0.0210048	12.3057	0.0716548	0.00379193	11.9348	0.0129384	0.787157	11.2291	-0.0722575	0.0201775	10.5371	-0.182848	1.63631e-22
MA0066.1	PPARG	12.7334	0.0143853	0.44011	13.0871	0.0705013	5.71511e-06	11.944	-0.0911039	2.62669e-05	12.5042	-0.0166936	0.461384	12.7187	0.0110479	0.737469	16.9721	0.424928	1.81669e-16	12.8504	0.0255132	0.400987	11.7797	-0.115832	3.5797e-09
MA0758.1	E2F7	12.6714	-0.177571	1.4271e-27	14.0718	-0.000434888	0.996413	14.5217	0.0507631	0.00658836	14.2568	0.0218445	0.216797	13.901	-0.0207442	0.522585	13.3979	-0.0809775	0.185761	14.7729	0.0724112	0.00555476	14.8877	0.0940871	2.09386e-08
MA0649.1	HEY2	12.6552	0.0692584	9.73046e-05	12.9688	0.128191	6.60586e-18	11.6512	-0.0691817	0.00124524	12.248	0.0136112	0.505788	12.0162	-0.0184967	0.612892	13.2516	0.118198	0.0206431	11.1995	-0.126165	2.77379e-05	10.7686	-0.200919	3.19751e-26
MA0106.3	TP53	12.627	0.0659225	0.000159135	11.9147	-0.0372259	0.0184827	12.077	-0.00998848	0.713248	12.2468	0.0139358	0.485831	12.6306	0.0614942	0.0147732	12.9311	0.0827811	0.0991789	11.5007	-0.0852588	0.00531611	11.8385	-0.0434057	0.0288063
MA0823.1	HEY1	12.5594	0.0864591	1.34041e-06	12.6949	0.120798	1.18078e-15	11.4261	-0.0722669	0.000839031	11.9837	0.00635726	0.760188	11.8492	-0.012733	0.758393	13.168	0.134737	0.00916698	10.9871	-0.128483	2.44706e-05	10.5726	-0.202146	6.1266e-26
MA0113.3	NR3C1	12.5293	-0.0662191	0.000164349	12.5317	-0.0744976	4.74812e-07	13.6795	0.0801073	4.28039e-05	12.9759	-0.0068715	0.772911	12.9009	-0.0161967	0.661014	13.3143	0.0232354	0.637637	13.8215	0.0892448	0.00115531	13.6737	0.0813344	6.05418e-06
MA1150.1	RORB	12.3528	-0.0923464	5.58233e-08	13.3992	0.0527206	0.000233689	13.256	0.0261301	0.18779	13.5103	0.060781	0.000376659	12.8746	-0.0214938	0.52144	12.2483	-0.100612	0.101631	11.9714	-0.132609	2.04661e-06	13.019	-0.00343479	0.897714
MA0473.2	ELF1	12.3015	-0.13309	3.12272e-15	13.5839	0.0402745	0.00556192	13.3938	0.0101571	0.624973	13.6428	0.0429024	0.0145958	13.1347	-0.0215705	0.519062	12.0393	-0.155044	0.00792602	12.9854	-0.0391332	0.212151	13.7755	0.0578179	0.00112
MA1140.1	JUNB(var.2)	12.2533	-0.0331744	0.0670081	12.2753	-0.0338675	0.0283582	12.7838	0.0373379	0.0633574	12.8318	0.0461181	0.0102671	12.747	0.0312893	0.246486	10.6041	-0.248102	1.83135e-05	11.6175	-0.112673	9.26261e-05	12.8592	0.0482199	0.00830052
MA0019.1	Ddit3::Cebpa	12.1944	0.226172	5.46952e-35	10.4287	-0.04822	0.00418821	10.4587	-0.0367866	0.125453	10.367	-0.0534636	0.00959739	11.1275	0.0627738	0.0218317	11.8512	0.141857	0.0093617	9.89087	-0.120758	0.000168968	10.0353	-0.106247	2.01252e-07
MA0651.1	HOXC11	12.1199	0.0670926	0.00023246	11.6973	0.00780229	0.651332	11.4788	-0.0249558	0.302895	10.9014	-0.114288	9.57876e-10	11.829	0.0233108	0.468919	13.4328	0.199543	0.00013473	11.978	0.0407187	0.181374	11.6364	-0.00249689	0.941435
MA0755.1	CUX2	12.1043	-0.145639	1.20062e-16	13.719	0.0767233	2.00463e-07	13.4323	0.0291594	0.156771	13.2129	0.00251906	0.887559	12.9131	-0.0348299	0.243158	14.7774	0.15728	0.00137918	13.4199	0.0245497	0.394583	13.0913	-0.0131993	0.543291
MA0767.1	GCM2	12.0711	-0.114289	2.29367e-11	12.9599	0.00724142	0.65061	13.1167	0.0252641	0.208365	13.0258	0.0148752	0.436555	12.6742	-0.0304789	0.309531	11.9766	-0.118708	0.0509658	13.522	0.0690242	0.0119045	13.4109	0.0633294	0.000388462
MA0821.1	HES5	11.8138	-0.0487606	0.00753763	12.9398	0.122816	3.99219e-17	11.9259	-0.0318578	0.152696	12.4577	0.0421928	0.022825	11.836	-0.04326	0.134454	11.8094	-0.0510076	0.497954	10.941	-0.162434	2.25539e-08	11.6657	-0.0691792	0.000329194
MA1110.1	NR1H4	11.6786	0.297882	2.81097e-49	9.4496	-0.0760316	3.02972e-05	8.8586	-0.17016	2.93545e-12	9.36026	-0.0843608	0.00012759	10.7742	0.145948	6.86003e-08	14.4151	0.5528	8.49117e-21	8.95594	-0.143872	4.77197e-05	9.17022	-0.116256	2.92401e-07
MA0832.1	Tcf21	11.5935	0.0160936	0.378422	11.2969	-0.0314287	0.0558641	11.9133	0.060088	0.0038112	11.4643	-0.0029563	0.916717	11.754	0.0364377	0.19979	11.1475	-0.0519552	0.497954	10.5279	-0.134247	8.64413e-06	11.5777	0.0134738	0.499424
MA0083.3	SRF	11.5515	0.042981	0.0196664	11.8531	0.10032	9.98584e-11	10.5493	-0.107398	5.86119e-07	11.2105	-0.00816514	0.745449	11.5334	0.03711	0.201186	10.9455	-0.0503589	0.52776	10.3995	-0.123422	6.83934e-05	10.7262	-0.0818158	4.45125e-05
MA0728.1	Nr2f6(var.2)	11.4921	0.239505	2.157e-38	10.2506	0.0483406	0.00373219	9.03097	-0.166741	4.63379e-14	9.825	-0.0306897	0.164654	10.4483	0.069133	0.0117421	11.6283	0.212156	0.00011031	8.79628	-0.197349	3.69465e-10	8.98109	-0.17911	1.5043e-18
MA0754.1	CUX1	11.4126	-0.0938076	1.88257e-07	12.2427	0.0293181	0.0632922	12.4194	0.0477138	0.0208956	12.1039	0.00598951	0.76724	11.8705	-0.0261035	0.448734	12.5549	0.0500331	0.321899	12.1393	0.00829159	0.757228	12.0966	0.00464046	0.801676
MA0737.1	GLIS3	11.3982	-0.149655	3.9681e-17	12.9862	0.0822764	3.40607e-08	12.6626	0.027018	0.196607	13.0055	0.0751508	2.31938e-05	12.1316	-0.0423128	0.146183	11.2869	-0.152283	0.0135927	11.9023	-0.0707526	0.0227521	12.3239	-0.0177148	0.408139
MA0598.2	EHF	11.3237	-0.0821534	4.66056e-06	11.9236	0.00656635	0.694439	12.1179	0.0315016	0.132852	12.0563	0.0246389	0.202194	11.5476	-0.0465208	0.100813	11.2381	-0.0903859	0.168607	11.3657	-0.0698936	0.0245358	12.5035	0.0851782	3.99666e-06
MA0734.1	GLI2	11.1916	0.00828656	0.651878	11.5188	0.0662508	1.69024e-05	10.9389	-0.0297098	0.200096	11.1111	-0.00398071	0.887559	10.9625	-0.0257301	0.468919	11.5307	0.0423565	0.422223	12.0768	0.12291	1.56936e-05	10.2367	-0.140542	3.91585e-13
MA0638.1	CREB3	11.1634	0.0367816	0.0429941	10.71	-0.0380579	0.0190225	11.0081	0.0121767	0.587671	11.0937	0.0265279	0.180361	11.1761	0.0356395	0.212737	10.3045	-0.0938627	0.16258	10.5806	-0.0504538	0.1255	10.7952	-0.0201416	0.353787
MA0114.3	Hnf4a	11.1622	-0.0133452	0.523246	11.094	-0.0266199	0.11673	11.5882	0.0484666	0.0228135	11.3011	0.00788113	0.714104	11.4686	0.0301069	0.309058	10.4926	-0.110265	0.0974097	11.1451	-0.0157712	0.711223	11.2185	-0.00479969	0.856108
MA0074.1	RXRA::VDR	10.9612	0.00658389	0.722788	10.8205	-0.0170986	0.327983	10.794	-0.0191077	0.449553	11.1948	0.043245	0.0269639	10.8916	-0.00454357	0.933556	10.611	-0.0501926	0.530347	10.6052	-0.0460104	0.178008	10.9857	0.0101426	0.620742
MA0007.3	Ar	10.7102	-0.128439	1.20379e-12	11.3455	-0.0350488	0.0298233	12.4926	0.12846	1.20967e-10	11.6258	0.0105465	0.609089	11.3836	-0.0244209	0.48908	10.3463	-0.1699	0.00622498	12.1459	0.0749932	0.00995177	11.9252	0.0528521	0.00558643
MA0873.1	HOXD12	10.2188	0.0887328	3.72739e-06	9.76535	0.0130809	0.472183	9.67717	-0.00445556	0.899227	9.18192	-0.0945369	2.65248e-06	10.0646	0.0579921	0.0431158	9.1758	-0.0897706	0.217895	9.80693	0.0150653	0.650507	9.39144	-0.0545105	0.0117988
MA0466.2	CEBPB	9.8989	0.693609	9.47758e-216	6.24915	-0.132166	1.10798e-10	5.62055	-0.284399	1.69102e-25	6.11121	-0.156321	1.09871e-10	7.94704	0.274861	4.49655e-21	9.02252	0.428947	3.5539e-10	5.19481	-0.387228	1.84526e-23	5.17877	-0.422871	2.60516e-62
MA0837.1	CEBPE	9.8989	0.693609	9.47758e-216	6.24915	-0.132166	1.10798e-10	5.62055	-0.284399	1.69102e-25	6.11121	-0.156321	1.09871e-10	7.94704	0.274861	4.49655e-21	9.02252	0.428947	3.5539e-10	5.19481	-0.387228	1.84526e-23	5.17877	-0.422871	2.60516e-62
MA0762.1	ETV2	9.80876	-0.179887	1.57548e-21	10.9663	0.00994398	0.578915	10.9491	0.00519498	0.826849	11.2093	0.0464494	0.0183946	10.7155	-0.0296051	0.394184	10.7643	-0.0284292	0.777964	10.3188	-0.086983	0.00759492	12.0023	0.160763	3.96013e-17
MA1118.1	SIX1	9.68544	-0.0374308	0.0599656	9.69522	-0.0402394	0.0173244	9.84718	-0.00922178	0.760145	9.94641	0.00792911	0.720603	9.98163	0.0123313	0.718649	10.1373	0.0261381	0.637637	10.2497	0.0516168	0.0969902	10.2599	0.05976	0.0029546
MA0592.2	Esrra	9.66353	0.178111	4.24255e-19	8.75097	0.00907652	0.644132	8.34779	-0.0701601	0.00446978	8.50864	-0.040634	0.0775706	9.06353	0.0625595	0.0371879	9.6217	0.137069	0.0221982	7.55189	-0.219301	6.84766e-11	8.28945	-0.0831527	0.000205282
MA0844.1	XBP1	9.62284	-0.0562429	0.0042503	10.0599	0.0223883	0.194069	9.62443	-0.0542506	0.0196878	10.295	0.0595983	0.00253095	10.1851	0.0371461	0.216557	9.25941	-0.112977	0.102361	9.86783	-0.013655	0.758825	9.8762	-0.0120772	0.620742
MA0667.1	MYF6	9.54647	-0.153011	5.684e-16	10.9029	0.0830958	1.56351e-07	10.5556	0.0159699	0.48622	10.8311	0.0618065	0.00136748	10.0069	-0.0696911	0.0135879	9.984	-0.0752816	0.296061	10.1098	-0.0523177	0.123905	10.5323	0.0127768	0.535435
MA0907.1	HOXC13	9.52018	-0.180955	2.62024e-22	11.2264	0.11335	2.09496e-13	10.5768	-0.00361996	0.916378	10.9584	0.0578766	0.00249379	10.013	-0.0908172	0.000583163	9.78891	-0.124471	0.0607235	10.5394	-0.0099896	0.832056	10.6846	0.013472	0.510573
MA0119.1	NFIC::TLX1	9.31547	0.173511	9.66525e-18	8.23858	-0.0418521	0.0253462	8.67443	0.0486071	0.046701	8.39014	-0.00619531	0.834396	8.89955	0.0878104	0.00243248	8.44424	-0.00405075	0.980472	7.01036	-0.280549	9.38699e-17	7.832	-0.120911	6.13186e-08
MA1131.1	FOSL2::JUN(var.2)	9.2704	-0.0362026	0.080191	9.54718	0.0162082	0.364586	9.43947	-0.00555217	0.868785	9.72566	0.0461532	0.0255903	9.76096	0.0477074	0.106668	7.97048	-0.259943	8.89189e-05	8.66789	-0.136568	3.20856e-05	9.52935	0.0103808	0.629306
MA0694.1	ZBTB7B	9.02564	-0.0999265	5.12217e-07	9.71266	0.0283639	0.107862	9.47489	-0.0173665	0.523932	9.62168	0.00858422	0.712895	9.55244	-0.00419867	0.941467	8.47211	-0.186892	0.00580478	10.4884	0.138622	6.50805e-06	9.66591	0.0158864	0.464277
MA0626.1	Npas2	8.97681	0.0586968	0.00467922	8.54987	-0.0273546	0.157874	8.57604	-0.0187547	0.514452	8.51852	-0.0309815	0.196719	8.57766	-0.0182158	0.682711	9.56596	0.13509	0.0265148	8.74854	0.0118266	0.731953	8.75851	0.0162985	0.482166
MA0633.1	Twist2	8.89668	-0.0286442	0.213355	9.43699	0.0828078	5.15303e-06	8.72873	-0.059044	0.0237532	9.10524	0.0109778	0.665558	8.7052	-0.0619213	0.0663154	11.8303	0.384524	3.15932e-10	8.62509	-0.0745614	0.0505947	8.81518	-0.0436898	0.0733679
MA0839.1	CREB3L1	8.79089	0.0321071	0.118351	8.64931	0.00548157	0.772935	8.78855	0.030284	0.213402	8.58997	-0.00732783	0.797704	8.92992	0.0545409	0.0722487	7.44794	-0.222714	0.0013601	8.19548	-0.0798053	0.0255927	8.37616	-0.0494218	0.0306631
MA0802.1	TBR1	8.02342	-0.476237	3.71203e-124	12.9343	0.385457	1.83911e-135	10.4147	-0.0420029	0.0873571	12.2979	0.246569	1.20301e-39	9.64962	-0.161836	5.89142e-10	9.1967	-0.227201	0.00071278	9.48595	-0.182819	1.78733e-08	9.08829	-0.267937	3.88786e-38
MA1127.1	FOSB::JUN	8.01027	-0.00893677	0.722788	8.03266	-0.00434447	0.843677	8.01957	-0.00694747	0.847504	8.1874	0.0287987	0.209578	8.41166	0.069124	0.021505	7.06474	-0.199163	0.00562659	7.46301	-0.117497	0.000968988	8.08189	0.00603596	0.789452
MA0643.1	Esrrg	8.00401	0.293109	1.00755e-36	6.6224	-0.0383841	0.0833962	6.16206	-0.150479	8.47431e-08	6.50507	-0.0651585	0.0126384	7.28909	0.120792	0.000213585	8.38851	0.308816	1.03538e-05	6.0853	-0.161037	7.1649e-05	6.19541	-0.144478	2.40243e-08
MA0141.3	ESRRB	7.93703	0.274811	5.68119e-32	6.61758	-0.043649	0.0476045	6.41393	-0.0886101	0.00224128	6.60789	-0.0416882	0.131551	7.2901	0.117799	0.000352033	7.98441	0.23351	0.00104727	5.84333	-0.225753	1.85767e-08	6.17425	-0.15345	3.61342e-09
MA0154.3	EBF1	7.5896	0.0477861	0.0375321	7.33291	-0.0119843	0.605992	7.29861	-0.0184161	0.565924	7.24109	-0.0326661	0.214562	7.11498	-0.058661	0.108982	7.4131	-0.00144247	0.940213	8.28766	0.176918	6.75435e-07	7.25097	-0.0296146	0.273855
MA0071.1	RORA	7.19459	-0.0648709	0.00497636	7.6379	0.0424256	0.0314962	7.75197	0.0596248	0.0228135	7.44267	-0.00743155	0.813791	7.48647	0.00189175	0.942975	8.01228	0.093471	0.16258	7.02682	-0.0958626	0.0142927	7.38479	-0.0204418	0.451438
MA0461.2	Atoh1	7.15328	0.0726797	0.00266831	7.02348	0.0476682	0.0257594	6.52963	-0.0798712	0.00619211	6.69097	-0.0417296	0.131022	6.80119	-0.0131541	0.814955	9.40572	0.455488	5.04818e-11	6.67786	-0.0414661	0.370906	6.53884	-0.0790478	0.00307606
MA0503.1	Nkx2-5(var.2)	7.10257	0.196846	5.83425e-17	6.44394	0.0337324	0.121979	5.90469	-0.115054	5.98033e-05	6.08333	-0.0695327	0.00781365	6.58356	0.0609868	0.0963374	7.15531	0.170387	0.0179884	6.33714	-0.000712442	0.99125	5.69836	-0.176122	1.05714e-11
MA1129.1	FOSL1::JUN(var.2)	6.77267	-0.203936	6.33717e-21	7.86088	0.0549229	0.00330491	7.86531	0.0466262	0.0656563	8.08109	0.0964903	8.17328e-06	7.67981	0.00682797	0.866515	5.89425	-0.38731	1.4759e-07	6.90666	-0.156277	1.43599e-05	7.92486	0.0605149	0.00844806
MA0835.1	BATF3	6.56985	0.106337	6.82199e-06	5.85884	-0.100467	1.13463e-06	6.15813	-0.00447672	0.916162	6.14955	-0.00681158	0.839553	6.45805	0.0712585	0.0439111	6.08236	-0.0296122	0.828587	6.03263	-0.0367765	0.435219	6.22545	0.0138151	0.609209
MA0865.1	E2F8	6.33197	-0.243645	1.26663e-27	7.50247	0.0485762	0.0119451	7.74724	0.0933709	0.00022005	7.66922	0.0809994	0.000339653	6.8842	-0.097876	0.00240626	6.32622	-0.220878	0.00364191	7.40046	0.0154984	0.69174	7.61556	0.0666223	0.00481369
MA0691.1	TFAP4	6.19425	0.232978	5.11188e-21	5.41472	0.00166166	0.936534	5.18687	-0.0695191	0.0252963	5.10972	-0.0983403	0.000247827	5.64725	0.0676444	0.078747	6.95326	0.359516	1.28185e-06	5.38904	-0.00755861	0.91272	4.78482	-0.204407	7.75597e-14
MA0059.1	MAX::MYC	6.15481	-0.0197346	0.447711	5.83695	-0.123737	7.80896e-10	6.52569	0.0770247	0.00450127	6.30233	0.0209365	0.436555	6.23839	0.00247894	0.938518	5.36474	-0.225214	0.00580478	6.70584	0.112466	0.00317842	6.53543	0.0813966	0.00109405
MA0009.2	T	5.97891	-0.213231	3.99299e-19	7.62491	0.231582	1.01393e-33	6.34466	-0.110161	8.17453e-05	7.02557	0.0601031	0.0155569	6.66555	-0.029067	0.530984	6.27745	-0.121683	0.156033	6.81119	0.00429609	0.891211	6.32787	-0.116693	4.87815e-06
MA0668.1	NEUROD2	5.83493	0.185574	8.33022e-12	5.2678	0.0114638	0.667266	4.83898	-0.129553	8.61156e-05	4.95578	-0.0949887	0.00129713	5.33244	0.0280182	0.57041	7.91474	0.597704	3.21452e-14	4.8656	-0.113889	0.0194517	5.02447	-0.069599	0.0255948
MA0665.1	MSC	5.80989	-0.270576	3.51297e-31	7.3229	0.138628	6.10554e-13	6.90113	0.0177831	0.536703	7.19113	0.090507	0.000107077	6.46311	-0.0872562	0.0113677	6.31925	-0.120514	0.1498	6.62848	-0.0462238	0.28623	6.88296	0.013889	0.589796
MA0818.1	BHLHE22	5.78547	0.0870486	0.00135877	5.25147	-0.0880926	0.000210645	5.40646	-0.0278325	0.449519	5.21486	-0.0908204	0.00176858	5.6189	0.03409	0.486681	7.60121	0.466862	2.75091e-09	5.31003	-0.0545631	0.285936	5.82877	0.0982655	0.000689798
MA0744.1	SCRT2	5.64963	-0.0414506	0.109851	5.80541	0.00583114	0.803964	5.92909	0.0390286	0.184989	5.88466	0.0283279	0.300905	5.55615	-0.0658146	0.0928566	5.94999	0.0323848	0.612235	5.2409	-0.153186	0.000216779	6.03223	0.0691013	0.00844806
MA0690.1	TBX21	5.30032	-0.198827	7.87695e-16	7.19118	0.37681	2.95964e-84	5.5324	-0.122978	1.92657e-05	6.60499	0.178034	7.54958e-14	5.60372	-0.0994987	0.00574485	4.84917	-0.309645	0.000238993	5.35118	-0.166834	4.61064e-05	4.64349	-0.412133	6.236e-57
MA0779.1	PAX1	5.24586	-0.183771	4.95526e-14	6.00947	0.0528852	0.0120189	5.81181	-0.0109624	0.771624	5.85387	0.00120817	0.950042	5.74645	-0.0289235	0.541035	4.8422	-0.283515	0.000681256	6.21863	0.0924464	0.0196566	6.24457	0.109966	1.41618e-05
MA0686.1	SPDEF	5.21894	-0.313971	5.13382e-39	6.51703	0.0682669	0.000832173	6.29508	-9.41434e-05	0.98288	6.85885	0.149541	1.29275e-10	5.99546	-0.0778623	0.0318181	5.12089	-0.308848	0.00014856	6.08365	-0.0534438	0.222615	6.78259	0.12591	3.26633e-07
MA0689.1	TBX20	5.10251	-0.283641	5.0146e-28	7.53327	0.447334	4.9299e-109	5.40174	-0.182806	7.32992e-10	6.93437	0.241176	1.49309e-22	5.67053	-0.101314	0.00717247	6.03359	-0.00981087	0.99816	5.1981	-0.230694	4.67395e-08	4.41681	-0.513793	2.53983e-79
MA0145.3	TFCP2	5.09312	-0.171504	1.11765e-11	5.67184	0.0119918	0.616878	5.62134	-0.0051151	0.906057	5.75802	0.0364527	0.184456	5.60575	-0.00967859	0.874267	5.00245	-0.182211	0.0412383	6.0425	0.104994	0.0100093	5.9462	0.0895194	0.000712839
MA0863.1	MTF1	4.99672	-0.199834	1.50627e-15	5.58391	-0.014165	0.573233	5.89131	0.0756559	0.00842868	5.81727	0.0579518	0.0269639	5.69583	0.0191464	0.676917	4.91884	-0.203648	0.0194541	6.00629	0.0990593	0.0147511	5.78507	0.0467734	0.0839012
MA0781.1	PAX9	4.80892	-0.202118	3.27769e-15	5.55682	0.0483056	0.0305763	5.35845	-0.0195495	0.583772	5.41876	-0.000964492	0.992245	5.33852	-0.0251901	0.62111	4.62622	-0.239138	0.00687986	5.7133	0.078982	0.0596201	5.90114	0.14293	5.39973e-08
MA0777.1	MYBL2	4.76322	-0.136701	2.39549e-07	5.12198	-0.0156467	0.549835	5.20812	0.0135855	0.687476	5.10217	-0.0208855	0.516333	5.21907	0.0162392	0.738665	5.69917	0.136556	0.0751393	5.58327	0.118388	0.00525216	5.44027	0.0875128	0.0015846
MA0819.1	CLOCK	4.5798	0.0931778	0.000846068	4.26974	-0.0298744	0.255745	4.21718	-0.0460886	0.193794	4.38938	0.0208167	0.522023	4.42953	0.033192	0.517521	4.32663	-0.0105907	1	4.61212	0.0931491	0.0456291	4.05221	-0.113335	0.000214876
MA0783.1	PKNOX2	4.57667	-0.00852575	0.805594	4.67193	0.0307391	0.222	4.61859	0.00653553	0.855099	4.77744	0.0657554	0.0255124	4.60768	0.00229251	0.945598	4.20122	-0.139473	0.168025	4.44587	-0.0532297	0.309268	4.35263	-0.0922314	0.00256587
MA0794.1	PROX1	4.16414	0.0379591	0.201283	4.17068	0.0468379	0.0721827	3.9905	-0.0335237	0.382812	3.92233	-0.064535	0.0425263	4.08436	0.00418071	0.933556	4.41024	0.109461	0.197988	4.02449	-0.0193103	0.764452	4.00851	-0.0265767	0.446097
MA0637.1	CENPB	4.1416	-0.186659	2.22811e-11	4.55506	-0.0297769	0.246796	4.77995	0.0534476	0.103736	4.75478	0.0473678	0.117562	4.41738	-0.0739856	0.0914071	4.76556	0.0360061	0.621096	4.88536	0.0822444	0.0700071	5.01218	0.135063	2.66601e-06
MA0669.1	NEUROG2	3.53939	0.552154	3.26489e-59	2.45098	-0.102285	0.00130467	2.24712	-0.228078	6.89793e-08	2.25859	-0.230121	4.4567e-10	2.71987	0.0806936	0.155317	3.68565	0.513373	6.7621e-07	2.18755	-0.255337	2.73731e-05	2.42996	-0.103375	0.00976983
MA0906.1	HOXC12	3.31904	-0.0939826	0.00395579	3.54884	0.0226266	0.449915	3.60405	0.0440179	0.256796	3.41926	-0.044273	0.223115	3.49322	-0.00736579	0.933556	3.20491	-0.138608	0.237496	3.6311	0.0515403	0.344179	3.64392	0.0636529	0.0663407
MA0797.1	TGIF2	3.29025	0.0403438	0.226947	3.43828	0.133324	1.33729e-06	3.09008	-0.0641969	0.114749	3.23743	0.0129643	0.742024	3.02253	-0.0975876	0.0541918	2.93319	-0.139399	0.249994	3.19491	-0.00987096	0.900992	2.95091	-0.141946	6.52353e-05
MA0678.1	OLIG2	3.18946	0.0945811	0.0152106	3.08618	0.0439551	0.214316	2.71464	-0.172754	0.000174011	2.90457	-0.0657462	0.134112	2.99115	-0.0145687	0.873911	4.98851	0.730727	1.10172e-11	2.74554	-0.145391	0.0325245	3.03284	0.00823498	0.850954
MA0826.1	OLIG1	3.18946	0.0945811	0.0152106	3.08618	0.0439551	0.214316	2.71464	-0.172754	0.000174011	2.90457	-0.0657462	0.134112	2.99115	-0.0145687	0.873911	4.98851	0.730727	1.10172e-11	2.74554	-0.145391	0.0325245	3.03284	0.00823498	0.850954
MA0796.1	TGIF1	2.99477	-0.154959	1.55347e-06	3.47093	0.109702	4.71601e-05	3.41357	0.064171	0.0898108	3.36698	0.0439291	0.210914	3.21789	-0.0321311	0.608541	2.75204	-0.263428	0.0178834	2.7439	-0.274074	2.14288e-07	3.34965	0.0338554	0.341551
MA0836.1	CEBPD	2.86206	0.475407	1.88054e-37	2.01206	-0.154055	5.4899e-06	1.93858	-0.191902	3.7484e-05	2.11336	-0.0540438	0.22905	2.50629	0.222803	1.4955e-05	2.45245	0.166321	0.156059	1.78098	-0.309001	2.71918e-06	1.95407	-0.182564	1.8905e-05
MA0838.1	CEBPG	2.86206	0.475407	1.88054e-37	2.01206	-0.154055	5.4899e-06	1.93858	-0.191902	3.7484e-05	2.11336	-0.0540438	0.22905	2.50629	0.222803	1.4955e-05	2.45245	0.166321	0.156059	1.78098	-0.309001	2.71918e-06	1.95407	-0.182564	1.8905e-05
MA0111.1	Spz1	2.7738	-0.308633	1.62724e-21	3.35405	0.0115666	0.707303	3.34824	0.00644602	0.872433	3.58133	0.124064	0.000124266	3.18752	-0.0721632	0.17459	3.08647	-0.119331	0.31625	3.06652	-0.129127	0.0200651	3.83714	0.238077	2.9319e-13
MA0795.1	SMAD3	2.76754	-0.103222	0.00316685	2.96671	0.0168749	0.608984	2.87442	-0.0380112	0.39596	2.89586	-0.0269357	0.517337	2.813	-0.0714044	0.211919	3.0377	0.0408494	0.65976	3.1982	0.127342	0.0227983	3.16189	0.121766	0.000726641
MA0782.1	PKNOX1	2.21979	0.0339663	0.443866	2.31816	0.124536	0.000621482	2.07632	-0.0768455	0.147764	2.15519	-0.0165209	0.76784	2.08925	-0.0649649	0.400239	2.15286	-0.0205667	0.980472	1.86658	-0.234505	0.0012521	2.163	-0.0100881	0.856108
MA0748.1	YY2	2.18974	-0.253433	2.59285e-12	2.65282	0.0804603	0.00981002	2.632	0.0543024	0.208573	2.61527	0.0463047	0.243111	2.52957	-0.0108558	0.905354	2.41762	-0.0812129	0.579388	2.47724	-0.0429824	0.549776	2.63138	0.0552028	0.166417
MA0776.1	MYBL1	1.85921	-0.0679502	0.118351	1.96346	0.0284147	0.470467	1.83469	-0.0873712	0.087534	1.97569	0.0358055	0.458263	1.93134	-0.00350779	0.979724	2.2086	0.188354	0.129319	2.19084	0.18984	0.00485496	1.87283	-0.0548592	0.256178
MA0024.3	E2F1	1.49614	-0.484513	5.8805e-30	2.0807	0.0751405	0.0414873	2.23138	0.178865	0.000151666	2.11104	0.0916209	0.0376208	1.89692	-0.0862864	0.215524	1.65819	-0.279198	0.0595276	2.25833	0.183925	0.00658064	2.08039	0.0641319	0.16791
MA0749.1	ZBED1	1.42477	-0.0817636	0.0962345	1.48632	-0.0114161	0.815881	1.5718	0.0821559	0.147764	1.49992	0.00543887	0.917988	1.50114	0.00608612	0.942722	1.60942	0.104185	0.450135	1.50774	0.0122456	0.88827	1.49457	-0.000759788	1
MA0646.1	GCM1	0.54274	-0.271185	0.000269751	0.589186	-0.152662	0.0161667	0.788656	0.353403	8.24563e-06	0.617511	-0.056117	0.516333	0.584058	-0.139472	0.252796	0.480737	-0.402898	0.121399	0.656758	0.0452269	0.727377	0.770159	0.320746	1.31818e-05
