# Supplementary material for: Gene-regulatory network analysis of ankylosing spondylitis with a single-cell chromatin accessible assay
Source: Sci Rep. 2020 Nov 10;10:19411. doi: 10.1038/s41598-020-76574-5 (PMC7655814; doi:10.1038/s41598-020-76574-5)
Supplement: Supplementary file 4 — Supplementary information. [file 41598_2020_76574_MOESM4_ESM.xlsx]

## Sheet: 27 up TF motifs
TF motifs	TFs	Natural killer cells					Monocytes-1					T cells					CD8+ T cells					CD4+ T cells					B cells					Dendritic cells					Monocytes-2
		AS Average	NC Average	Fold Change	Log2 Fold Change	P-Value	AS Average	NC Average	Fold Change	Log2 Fold Change	P-Value	AS Average	NC Average	Fold Change	Log2 Fold Change	P-Value	AS Average	NC Average	Fold Change	Log2 Fold Change	P-Value	AS Average	NC Average	Fold Change	Log2 Fold Change	P-Value	AS Average	NC Average	Fold Change	Log2 Fold Change	P-Value	AS Average	NC Average	Fold Change	Log2 Fold Change	P-Value	AS Average	NC Average	Fold Change	Log2 Fold Change	P-Value
MA0090.2	TEAD1	24.7582	22.8232	1.08478	0.117726	0.000201756	21.6138	20.7205	1.04312	0.0618632	0.312733	20.1041	18.7594	1.07168	0.0993426	0.025391	31.1474	29.7339	1.04754	0.0635595	0.471867	30.8321	29.5574	1.04313	0.0603933	0.395499	17.8607	16.9503	1.05371	0.0757051	0.999823	29.4625	28.1179	1.04782	0.0646697	0.404419	9.92714	8.67119	1.14484	0.197751	0.987836
MA0488.1	JUN	50.704	48.277	1.05027	0.0710961	0.000885619	52.1021	50.2759	1.03632	0.0524694	0.152952	40.6855	38.7226	1.05069	0.0708003	0.0268693	64.3806	63.9917	1.00608	0.00523732	0.99286	64.789	63.4164	1.02164	0.0303637	0.695325	35.9739	34.9208	1.03016	0.0431108	0.999823	64.6219	63.2521	1.02166	0.0281379	0.675522	17.0274	15.7215	1.08306	0.117919	0.987836
MA0601.1	Arid3b	187.374	186.749	1.00335	0.00515582	0.899624	161.036	159.907	1.00706	0.0111628	0.850524	152.409	146.463	1.04059	0.0568597	0.0177572	244.133	241.625	1.01038	0.0113545	0.99286	249.789	244.773	1.0205	0.0287346	0.395499	129.011	129.918	0.993016	-0.00985719	0.999823	219.085	220.069	0.995529	-0.00926661	0.913177	48.5774	48.1689	1.00848	0.0151336	0.987836
MA0883.1	Dmbx1	109.657	109.141	1.00472	0.00713107	0.880236	95.5785	94.4394	1.01206	0.0183028	0.793806	92.1371	89.0819	1.0343	0.0481051	0.0469483	144.25	143.595	1.00456	0.00303184	0.99286	148.618	148.958	0.997717	-0.00383092	0.967597	73.8963	74.0798	0.997523	-0.00332606	0.999823	128.312	130.094	0.986307	-0.0226836	0.734019	28.887	27.9825	1.03233	0.0487984	0.987836
MA0731.1	BCL6B	38.1819	37.5708	1.01627	0.0236075	0.702526	34.3524	34.6822	0.990489	-0.0128002	0.872873	31.1781	29.6482	1.0516	0.0720548	0.0402956	50.7261	49.9805	1.01492	0.0178753	0.99286	51.0441	50.1504	1.01782	0.0249575	0.751645	27.9998	27.2966	1.02576	0.0369346	0.999823	47.3948	45.7907	1.03503	0.0469175	0.432083	10.672	10.4561	1.02064	0.0321897	0.987836
MA1134.1	FOS::JUNB	18.9288	18.7752	1.00819	0.0120818	0.883801	19.3579	18.6943	1.0355	0.0512812	0.43089	11.6074	10.7229	1.08249	0.113844	0.0402956	23.4031	22.6999	1.03097	0.0406011	0.99286	23.3367	21.9996	1.06078	0.084605	0.2383	10.6178	10.757	0.98706	-0.0185544	0.999823	22.9239	22.6732	1.01106	0.0131746	0.90015	5.02971	5.05654	0.994695	-0.00525491	0.987836
MA0653.1	IRF9	47.2806	45.8452	1.03131	0.0448102	0.135586	37.2334	37.98	0.980342	-0.0276538	0.657836	35.6637	33.9788	1.04959	0.0692835	0.0402956	59.9825	58.1657	1.03124	0.0408735	0.72828	59.1032	56.986	1.03715	0.0520994	0.2383	33.0874	31.4522	1.05199	0.0733603	0.999823	49.5302	51.1597	0.968148	-0.0494558	0.460932	11.6123	11.8881	0.976805	-0.0310915	0.987836
MA0658.1	LHX6	39.9003	39.2823	1.01573	0.0228517	0.692832	34.8854	34.9779	0.997355	-0.00283482	0.982422	30.3871	28.9847	1.04838	0.0676311	0.0469483	49.554	49.1948	1.0073	0.00701015	0.99286	51.1109	49.6381	1.02967	0.041654	0.456629	27.0015	27.0978	0.996447	-0.00488826	0.999823	46.7558	46.6697	1.00184	-9.58e-05	0.986688	10.2895	10.4611	0.983593	-0.021136	0.987836
MA1121.1	TEAD2	23.8418	22.6963	1.05047	0.0713615	0.134281	21.6904	21.1907	1.02358	0.0345936	0.756507	19.9655	18.5112	1.07856	0.108583	0.0177572	30.6623	29.4356	1.04167	0.0554585	0.660643	29.9199	29.339	1.0198	0.0277645	0.788996	16.5738	15.7597	1.05166	0.0728898	0.999823	28.9949	27.1244	1.06896	0.0934846	0.132138	9.76609	8.90487	1.09671	0.135818	0.987836
MA0724.1	VENTX	30.575	30.2176	1.01183	0.0172933	0.789349	27.2501	26.9944	1.00947	0.0145762	0.885894	24.4945	23.1959	1.05598	0.0780539	0.0444011	40.7367	39.4884	1.03161	0.0414291	0.903986	39.445	39.0467	1.0102	0.0141189	0.893798	22.0438	21.4106	1.02957	0.0422837	0.999823	35.8452	35.8658	0.999427	-0.00356265	1	7.97162	7.9055	1.00836	0.0146415	0.987836
MA0752.1	ZNF410	21.4213	21.1874	1.01104	0.0161612	0.826599	19.4062	18.3857	1.0555	0.0788885	0.113015	17.2761	16.1789	1.06781	0.0941321	0.0444011	26.3599	26.5162	0.994104	-0.0119544	0.99286	25.883	26.0808	0.992416	-0.0114984	0.915145	14.6133	14.4218	1.01327	0.0192596	0.999823	25.11	24.2934	1.03361	0.0449891	0.624157	6.90758	6.63764	1.04067	0.0600444	0.987836
MA0680.1	PAX7	22.0907	22.2092	0.994666	-0.00739045	0.91931	19.7898	19.8043	0.999264	-9.75e-05	1	18.2225	16.9513	1.07499	0.103799	0.0177572	28.9413	28.0481	1.03185	0.0417924	0.99286	30.3649	29.6204	1.02514	0.0352945	0.73603	15.8497	15.8243	1.00161	0.00255715	0.999823	26.2244	26.5384	0.988167	-0.0198779	0.90015	6.20877	5.62832	1.10313	0.144011	0.987836
MA0519.1	Stat5a::Stat5b	52.755	52.0507	1.01353	0.0197236	0.711227	46.1861	46.3076	0.997377	-0.00279528	0.978403	42.5685	40.7414	1.04485	0.0627518	0.0469483	69.7028	68.9924	1.0103	0.0112718	0.99286	71.3896	70.7475	1.00908	0.0125043	0.876001	34.8915	34.771	1.00347	0.00523766	0.999823	65.7091	62.9126	1.04445	0.0599713	0.125476	13.5448	13.8371	0.978878	-0.0279982	0.987836
MA0826.1	OLIG1	3.31392	3.32764	0.995876	-0.00572232	0.979083	3.07598	2.77749	1.10747	0.147869	0.233955	2.63761	2.60288	1.01334	0.0187747	0.891705	4.76985	3.90501	1.22147	0.285735	0.00446947	3.9801	3.86079	1.0309	0.0434828	0.894132	2.08555	2.06875	1.00812	0.0117878	0.999823	3.63946	3.92148	0.928083	-0.109658	0.66669	1.46664	1.02423	1.43194	0.51682	0.987836
MA0678.1	OLIG2	3.31392	3.32764	0.995876	-0.00572232	0.979083	3.07598	2.77749	1.10747	0.147869	0.233955	2.63761	2.60288	1.01334	0.0187747	0.891705	4.76985	3.90501	1.22147	0.285735	0.00446947	3.9801	3.86079	1.0309	0.0434828	0.894132	2.08555	2.06875	1.00812	0.0117878	0.999823	3.63946	3.92148	0.928083	-0.109658	0.66669	1.46664	1.02423	1.43194	0.51682	0.987836
MA1110.1	NR1H4	10.1531	10.1808	0.99728	-0.00362249	0.979083	10.7404	11.097	0.967865	-0.0461951	0.684874	8.29083	7.64073	1.08508	0.117305	0.0597087	13.2543	13.2234	1.00234	8.12e-05	0.99286	13.6905	12.0022	1.14067	0.189347	0.00241949	6.84118	6.70729	1.01996	0.0287222	0.999823	14.25	13.5574	1.05109	0.0692621	0.542823	3.76437	3.77873	0.996201	-0.00327382	0.987836
MA0833.1	ATF4	17.5194	17.1356	1.0224	0.0322789	0.702526	21.2385	20.4426	1.03893	0.056067	0.352435	12.7274	12.5249	1.01617	0.0226291	0.69698	22.6063	21.8918	1.03264	0.0429338	0.99286	21.1588	21.502	0.984038	-0.0237235	0.854712	11.7508	11.5499	1.01739	0.0251061	0.999823	25.3438	23.3077	1.08736	0.118111	0.0321337	6.06211	5.83217	1.03943	0.0582544	0.987836
MA0591.1	Bach1::Mafk	23.6968	23.5333	1.00695	0.0103105	0.885174	28.2879	28.0124	1.00984	0.0150984	0.880169	16.0455	15.7821	1.01669	0.0233574	0.634253	29.8939	29.7499	1.00484	0.00352587	0.99286	28.9978	29.3055	0.989503	-0.0157409	0.894132	14.2958	14.9177	0.958308	-0.0611914	0.999823	34.0917	31.269	1.09027	0.121948	0.00171551	8.19593	7.995	1.02513	0.0384314	0.987836
MA1101.1	BACH2	24.4472	23.7732	1.02835	0.0406576	0.458952	28.7908	27.9397	1.03046	0.044272	0.424936	15.6899	14.9559	1.04908	0.0686011	0.113862	30.0532	29.8728	1.00604	0.00524576	0.99286	30.5503	30.5924	0.998625	-0.0025038	0.993202	13.449	14.1429	0.950938	-0.0723265	0.999823	33.402	30.8713	1.08198	0.110934	0.00824427	7.62653	7.17959	1.06225	0.0896829	0.987836
MA0102.3	CEBPA	41.7895	40.8574	1.02281	0.0328718	0.461118	54.4109	52.2503	1.04135	0.0594505	0.107582	34.0089	32.5736	1.04406	0.0616731	0.0742924	54.5611	54.0287	1.00985	0.0106529	0.99286	53.6769	52.5458	1.02153	0.0301993	0.73603	29.4767	28.6267	1.02969	0.0424567	0.999823	62.393	58.2809	1.07056	0.0955895	0.00366162	17.2201	16.6264	1.03571	0.0534366	0.987836
MA0466.2	CEBPB	6.87472	6.51812	1.05471	0.0771252	0.383415	9.36916	8.93513	1.04858	0.0693249	0.424936	4.37782	4.53621	0.965082	-0.0516894	0.555454	8.47737	8.68659	0.975915	-0.0383062	0.99286	8.29393	7.94831	1.04348	0.0609194	0.73603	3.79585	4.07551	0.931379	-0.102305	0.999823	11.121	9.69602	1.14697	0.195226	0.00171551	2.33224	2.40645	0.969162	-0.0433773	0.987836
MA0837.1	CEBPE	6.87472	6.51812	1.05471	0.0771252	0.383415	9.36916	8.93513	1.04858	0.0693249	0.424936	4.37782	4.53621	0.965082	-0.0516894	0.555454	8.47737	8.68659	0.975915	-0.0383062	0.99286	8.29393	7.94831	1.04348	0.0609194	0.73603	3.79585	4.07551	0.931379	-0.102305	0.999823	11.121	9.69602	1.14697	0.195226	0.00171551	2.33224	2.40645	0.969162	-0.0433773	0.987836
MA0136.2	ELF5	60.0523	59.1035	1.01605	0.0233102	0.681299	56.8099	56.8423	0.99943	0.000174932	1	48.7846	48.5938	1.00393	0.00511253	0.891705	78.6547	78.5235	1.00167	-0.00110473	0.99286	79.4041	78.7819	1.0079	0.0108199	0.893798	42.5962	42.2014	1.00935	0.0136815	0.999823	77.7847	73.1965	1.06268	0.0849325	0.00366162	16.944	16.9347	1.00055	0.00362804	1
MA0501.1	MAF::NFE2	30.5387	30.449	1.00295	0.00457463	0.954721	35.5605	33.9551	1.04728	0.0676309	0.107582	22.1971	21.6554	1.02502	0.0351176	0.352335	39.5858	38.104	1.03889	0.051571	0.613335	39.9765	38.6604	1.03404	0.0477705	0.417659	19.393	18.8641	1.02804	0.0401274	0.999823	42.3721	39.0712	1.08448	0.114253	0.00366162	9.97027	9.90922	1.00616	0.0115662	0.987836
MA0150.2	Nfe2l2	20.0349	19.9789	1.0028	0.00435631	0.967657	26.7098	26.1995	1.01948	0.0288059	0.746159	12.6672	12.2655	1.03276	0.0459889	0.363718	23.5907	24.2959	0.970975	-0.0458994	0.99286	23.8015	22.9359	1.03774	0.0529246	0.55047	11.746	12.5313	0.937329	-0.0931187	0.999823	32.2057	27.2544	1.18167	0.238086	9.37e-10	7.7013	6.79674	1.13309	0.182754	0.987836
MA0080.4	SPI1	97.9156	97.1857	1.00751	0.0111302	0.794209	141.033	137.126	1.02849	0.0415383	0.164209	78.5025	78.3488	1.00196	0.00228256	0.925371	127.709	127.056	1.00515	0.00387546	0.99286	128.438	130.011	0.987902	-0.0180927	0.751645	89.9313	88.6127	1.01488	0.0215605	0.999823	157.44	147.386	1.06821	0.0923996	3.38e-05	37.8824	36.6686	1.0331	0.0499106	0.987836
MA0687.1	SPIC	185.281	184.051	1.00668	0.00994625	0.789349	228.779	222.003	1.03052	0.0443811	0.107582	150.33	149.592	1.00493	0.00654861	0.817087	241.166	242.763	0.993423	-0.0130638	0.99286	246.477	249.169	0.989196	-0.0162065	0.746348	151.317	151.107	1.00139	0.00225871	0.999823	267.426	257.409	1.03892	0.0522746	0.0252743	61.1272	59.9078	1.02036	0.0320326	0.987836

## Sheet: 10 down TF motifs
TF motifs	TFs	Natural killer cells					Monocytes-1					T cells					CD8+ T cells					CD4+ T cells					B cells					Dendritic cells					Monocytes-2
		AS Average	NC Average	Fold Change	Log2 Fold Change	P-Value	AS Average	NC Average	Fold Change	Log2 Fold Change	P-Value	AS Average	NC Average	Fold Change	Log2 Fold Change	P-Value	AS Average	NC Average	Fold Change	Log2 Fold Change	P-Value	AS Average	NC Average	Fold Change	Log2 Fold Change	P-Value	AS Average	NC Average	Fold Change	Log2 Fold Change	P-Value	AS Average	NC Average	Fold Change	Log2 Fold Change	P-Value	AS Average	NC Average	Fold Change	Log2 Fold Change	P-Value
MA0009.2	T	8.20949	8.1922	1.00211	0.00333964	0.979083	5.51416	5.65353	0.975348	-0.035169	0.830136	5.40402	5.50287	0.982036	-0.0265971	0.788454	10.0815	9.88492	1.01988	0.0251987	0.99286	9.42121	8.92243	1.0559	0.0779779	0.518512	5.18381	5.12151	1.01216	0.0176401	0.999823	7.38413	9.10033	0.811414	-0.30385	3.38e-05	1.59605	1.72032	0.927765	-0.106723	0.987836
MA0895.1	HMBOX1	21.5001	22.0776	0.97384	-0.0379179	0.481881	19.4053	19.1677	1.01239	0.0187308	0.853746	18.3191	18.3015	1.00096	0.000859878	0.976309	28.6757	28.9503	0.990516	-0.0171809	0.99286	29.4354	29.7505	0.989408	-0.0158802	0.894132	15.3205	15.5169	0.987342	-0.0181366	0.999823	25.0632	27.3689	0.915755	-0.129659	0.0152097	5.13036	5.29519	0.968872	-0.0431556	0.987836
MA0101.1	REL	83.1912	82.6583	1.00645	0.00960698	0.834184	77.9217	85.2699	0.913824	-0.129007	1.43e-11	64.2252	64.3739	0.997691	-0.00387769	0.912926	109.894	110.432	0.995133	-0.010565	0.99286	114.483	113.285	1.01057	0.0146432	0.798641	63.2016	64.077	0.986338	-0.0195941	0.999823	101.539	107.527	0.944305	-0.0854603	0.00366162	20.2684	21.2653	0.95312	-0.0663902	0.987836
MA0107.1	RELA	36.5543	36.41	1.00396	0.00603599	0.935736	35.2808	38.7555	0.910342	-0.134526	3.24e-08	27.6851	28.2277	0.980779	-0.0285309	0.460455	48.0809	48.5876	0.989572	-0.0186073	0.99286	51.7141	50.545	1.02313	0.0324593	0.688363	29.3036	29.603	0.989885	-0.0144202	0.999823	45.3335	48.3811	0.937008	-0.0966144	0.0230056	8.71644	9.30761	0.936486	-0.0919534	0.987836
MA0018.3	CREB1	34.6072	35.0858	0.986358	-0.019486	0.768386	26.5121	26.7892	0.989654	-0.0140259	0.867379	27.9707	29.5423	0.9468	-0.0793965	0.025391	47.1709	46.6164	1.01189	0.0135758	0.99286	46.8959	48.1412	0.974132	-0.0383344	0.574616	23.6868	23.779	0.996121	-0.00536209	0.999823	40.2172	39.9793	1.00595	0.0058147	0.946338	6.58262	6.09569	1.07988	0.11334	0.987836
MA0638.1	CREB3	11.4844	11.5693	0.992658	-0.0103203	0.909119	10.119	10.8692	0.930982	-0.102245	0.107582	8.89983	9.61986	0.925152	-0.112714	0.0469483	15.4498	15.7505	0.98091	-0.0311331	0.99286	15.5792	16.1318	0.965749	-0.0507745	0.73603	7.74805	8.28274	0.935445	-0.0960227	0.999823	14.5929	14.1569	1.0308	0.0411341	0.772108	2.49904	3.03293	0.823969	-0.277029	0.987836
MA0076.2	ELK4	85.1968	86.6671	0.983035	-0.024349	0.469479	65.8611	65.464	1.00607	0.00972449	0.905739	66.8544	69.9052	0.956358	-0.0649192	0.025391	112.221	114.58	0.979405	-0.0335483	0.99286	113.915	117.707	0.967784	-0.0477735	0.172754	58.0442	58.4131	0.993685	-0.00888868	0.999823	98.9357	98.7744	1.00163	-0.000431861	0.983671	16.2021	17.6109	0.920003	-0.117428	0.987836
MA0116.1	Znf423	91.075	92.17	0.98812	-0.0169053	0.711224	76.9605	78.2656	0.983324	-0.0232584	0.640082	69.471	72.1174	0.963305	-0.0544776	0.0469483	120.903	120.05	1.00711	0.00668567	0.99286	119.173	122.013	0.976726	-0.0345052	0.405831	62.4944	62.9096	0.993399	-0.00930296	0.999823	108.069	107.434	1.00591	0.00571589	0.90015	20.5761	20.9869	0.980427	-0.0256455	0.987836
MA0753.1	ZNF740	140.153	141.02	0.993851	-0.00856152	0.810448	112.9	115.105	0.980845	-0.0268963	0.458676	112.142	116.415	0.963292	-0.0545001	0.025391	188.443	190.562	0.988879	-0.0196734	0.99286	191.586	193.982	0.987648	-0.0184645	0.746348	99.9453	101.978	0.980065	-0.0287978	0.999823	162.712	167.388	0.972066	-0.0436695	0.231838	30.4342	31.7016	0.960023	-0.0559371	0.987836
MA0742.1	Klf12	146.995	150.925	0.97396	-0.0377271	0.061053	123.731	127.819	0.968013	-0.0458947	0.107582	122.05	126.384	0.965705	-0.050892	0.0402956	200.897	202.796	0.990632	-0.0171192	0.99286	204.992	211.781	0.967946	-0.0475353	0.172754	105.478	107.425	0.981873	-0.0261383	0.999823	179.534	181.141	0.991127	-0.0156565	0.873783	30.7966	33.213	0.927243	-0.10605	0.987836
