# Supplementary material for: Gene-regulatory network analysis of ankylosing spondylitis with a single-cell chromatin accessible assay
Source: Sci Rep. 2020 Nov 10;10:19411. doi: 10.1038/s41598-020-76574-5 (PMC7655814; doi:10.1038/s41598-020-76574-5)
Supplement: Supplementary file 5 — Supplementary information. [file 41598_2020_76574_MOESM5_ESM.xlsx]

## Sheet: Sheet1
Barcode	Sample	RELA Count	REL Count
AAACGAAAGGCTTCGC-1	NC_PBMC	95	220
AAACGAAAGTCACGCC-2	AS_PBMC	41	96
AAACGAAAGTCCGGAA-1	NC_PBMC	99	258
AAACGAAAGTGATAAC-1	NC_PBMC	23	60
AAACGAAGTATACGCT-2	AS_PBMC	15	35
AAACGAAGTCATCGTA-2	AS_PBMC	16	42
AAACGAAGTCCCGTGA-1	NC_PBMC	95	216
AAACTCGCAAACCCTA-1	NC_PBMC	12	20
AAACTCGCAAGCCCTG-2	AS_PBMC	11	35
AAACTCGGTTGAAGCG-2	AS_PBMC	73	163
AAACTCGTCTGATCCC-1	NC_PBMC	32	64
AAACTGCAGTGAATAC-2	AS_PBMC	48	96
AAACTGCCAATTCTCT-2	AS_PBMC	2	26
AAACTGCCACTGTTAG-2	AS_PBMC	6	20
AAACTGCGTGTACGCC-2	AS_PBMC	44	110
AAACTGCTCAGGAATA-2	AS_PBMC	59	118
AAACTGCTCCCGGGTA-1	NC_PBMC	65	138
AAAGATGGTCAGAAAT-2	AS_PBMC	71	144
AAAGATGTCTGACATG-1	NC_PBMC	74	161
AAAGGATAGAGGAAGT-1	NC_PBMC	49	106
AAAGGATAGCGTTAGG-2	AS_PBMC	16	56
AAAGGATCACGTACAT-2	AS_PBMC	12	14
AAAGGATGTGGGTAGT-2	AS_PBMC	41	79
AAAGGATTCCGAGAGA-1	NC_PBMC	10	17
AAAGGATTCTGTTGCC-1	NC_PBMC	64	188
AAAGGGCCACGAACGA-2	AS_PBMC	59	115
AAAGGGCCACGACGAA-1	NC_PBMC	17	29
AAAGGGCTCACAACAC-2	AS_PBMC	92	204
AAATGAGAGATGGGAA-2	AS_PBMC	71	151
AAATGAGAGTAGGAAG-1	NC_PBMC	56	119
AAATGAGAGTGAGTGC-1	NC_PBMC	88	166
AAATGAGGTAGCGGTA-2	AS_PBMC	78	172
AAATGAGTCCTTTGAT-1	NC_PBMC	2	8
AAATGCCAGTATGCTC-2	AS_PBMC	57	135
AAATGCCAGTTCAGGG-2	AS_PBMC	24	58
AAATGCCCAATAGCGG-1	NC_PBMC	8	22
AAATGCCTCGTGCTTC-2	AS_PBMC	35	65
AACAAAGAGGCGACTA-2	AS_PBMC	10	32
AACAAAGCAGGACTGA-2	AS_PBMC	23	43
AACAAAGGTCTGGTCG-2	AS_PBMC	65	187
AACAAAGGTGACGCAA-1	NC_PBMC	18	31
AACAGTCAGTAACACA-1	NC_PBMC	65	145
AACAGTCCAATGAAAC-2	AS_PBMC	15	40
AACAGTCGTACCCACG-2	AS_PBMC	61	152
AACAGTCTCGGTCGAC-1	NC_PBMC	10	26
AACATCGGTACTTCGA-2	AS_PBMC	20	37
AACATCGGTATCATGC-2	AS_PBMC	62	132
AACCAACCATTTGGCA-1	NC_PBMC	13	48
AACCAACGTCAACTGT-1	NC_PBMC	22	56
AACCAACGTGGTTCTA-1	NC_PBMC	57	86
AACCAACTCTGGAAGG-1	NC_PBMC	28	58
AACCGATCACACATTG-2	AS_PBMC	18	49
AACCGATCAGTGCGAA-1	NC_PBMC	78	168
AACCGATCATTGCGAT-2	AS_PBMC	41	117
AACCGATGTCTGGGAA-2	AS_PBMC	45	116
AACCGATGTTTGCATG-2	AS_PBMC	29	74
AACCGATTCGTGATAC-2	AS_PBMC	94	220
AACCTGAAGAAGGGCG-1	NC_PBMC	52	103
AACCTGAAGGGTTCCC-1	NC_PBMC	44	128
AACCTGAGTACTATGC-2	AS_PBMC	62	157
AACCTGATCGATTACG-2	AS_PBMC	39	117
AACCTTTAGTTGGAAT-2	AS_PBMC	50	99
AACCTTTGTCAGAGTG-2	AS_PBMC	9	28
AACCTTTGTGTTAGAA-2	AS_PBMC	13	19
AACCTTTTCTGGCTAA-1	NC_PBMC	24	57
AACGAGGAGACACTTC-2	AS_PBMC	65	138
AACGAGGCAAGCCTTA-1	NC_PBMC	98	193
AACGAGGGTATTCGAC-1	NC_PBMC	57	152
AACGGGACAGAGTCGA-2	AS_PBMC	54	106
AACGGGAGTAGGTGAC-2	AS_PBMC	94	213
AACGGGAGTCATTGGT-1	NC_PBMC	4	22
AACGTACCACAGTAGG-2	AS_PBMC	15	29
AACGTACTCAAGAGGC-2	AS_PBMC	26	75
AACGTACTCCAGTACA-2	AS_PBMC	19	40
AACGTACTCGACTCGG-2	AS_PBMC	9	26
AACTGGTAGGAGACTC-1	NC_PBMC	57	132
AACTGGTAGTGAGTGC-2	AS_PBMC	10	26
AACTGGTAGTTCCCGG-2	AS_PBMC	37	81
AACTGGTTCATTCTTG-2	AS_PBMC	43	117
AACTGGTTCGAGAAGC-2	AS_PBMC	42	85
AACTGTGAGCAACTGG-1	NC_PBMC	11	18
AACTGTGAGCATTGGG-2	AS_PBMC	50	113
AACTGTGAGGTCACTT-1	NC_PBMC	46	96
AACTGTGAGTCCAGAG-2	AS_PBMC	8	30
AACTGTGCAAGAGCGT-1	NC_PBMC	46	112
AACTGTGGTTTCTCTA-2	AS_PBMC	54	106
AACTTGGAGAATCAGT-1	NC_PBMC	20	61
AACTTGGAGATGTTGA-2	AS_PBMC	18	22
AACTTGGCAATCACTG-1	NC_PBMC	40	74
AACTTGGCACAATAAG-2	AS_PBMC	56	138
AAGATAGAGAACCATA-1	NC_PBMC	43	108
AAGATAGTCCATATCT-1	NC_PBMC	62	138
AAGGAGCAGGAAGAAC-1	NC_PBMC	41	113
AAGGAGCAGGGCATTG-1	NC_PBMC	34	86
AAGGAGCAGTCTTAGC-1	NC_PBMC	72	155
AAGGTTCAGGCCAGTA-1	NC_PBMC	47	130
AAGGTTCCAGCTTACA-1	NC_PBMC	62	143
AAGGTTCCAGTTGGAG-2	AS_PBMC	14	50
AATACGCAGGTACATA-2	AS_PBMC	61	128
AATACGCGTTTCGTTT-2	AS_PBMC	70	171
AATGCCAAGATGAGGA-1	NC_PBMC	59	128
AATGCCAAGTTCGTTG-2	AS_PBMC	61	133
AATGCCACAAAGGTCG-2	AS_PBMC	45	104
AATGCCAGTAATGCAA-2	AS_PBMC	83	179
AATGGAAAGTGGGACT-2	AS_PBMC	56	112
AATGGAACAAATTGAG-1	NC_PBMC	34	76
AATGGAACAGCCGAAA-2	AS_PBMC	20	40
AATGGAAGTCACTCTC-2	AS_PBMC	14	22
AATGGAAGTTTGTAGC-2	AS_PBMC	8	28
AATGGAATCCGATTGA-2	AS_PBMC	13	48
AATGGAATCTATAGGC-2	AS_PBMC	45	87
AATGGAATCTGTGTGA-1	NC_PBMC	6	14
AATGGCTCACAGTTAC-2	AS_PBMC	37	69
AATGGCTGTAGTATCC-2	AS_PBMC	64	145
AATGGCTGTGGGTAGT-2	AS_PBMC	92	168
AATGTCGAGATATGAC-1	NC_PBMC	29	57
AATGTCGAGCTGGAGT-2	AS_PBMC	107	221
AATGTCGAGTCACGCC-1	NC_PBMC	69	144
AATGTCGAGTGAGTTA-2	AS_PBMC	40	90
AATGTCGGTCATGAGG-2	AS_PBMC	63	135
AATGTCGGTGAATACA-2	AS_PBMC	6	22
AATGTCGTCCCGCAAG-2	AS_PBMC	71	120
AATGTCGTCGTGCTTC-1	NC_PBMC	43	91
ACAAAGAAGCTAGTTC-1	NC_PBMC	56	144
ACAAAGACAGATTTGC-2	AS_PBMC	29	47
ACAAGCTCAGATAAGT-2	AS_PBMC	64	149
ACAAGCTGTCCGCTTT-1	NC_PBMC	80	165
ACAAGCTGTGATAAGT-2	AS_PBMC	76	139
ACAATCGGTGTGTGCC-1	NC_PBMC	20	42
ACAATCGGTTGTGACT-1	NC_PBMC	22	46
ACAATCGTCAGCGGTC-1	NC_PBMC	14	38
ACAGAAAAGGTAAGCC-2	AS_PBMC	86	192
ACAGAAAGTCACTCTC-2	AS_PBMC	10	20
ACAGACTCACACTAGT-1	NC_PBMC	72	148
ACAGACTCACAGAAGC-1	NC_PBMC	97	207
ACAGACTGTAATGTGA-2	AS_PBMC	31	94
ACAGACTGTCGCGCTA-2	AS_PBMC	62	163
ACAGCGCAGCTCCGGT-2	AS_PBMC	36	85
ACAGCGCAGGATTGAT-2	AS_PBMC	49	133
ACAGGCCAGGTTACAA-2	AS_PBMC	6	14
ACAGGCCCAAGTAATG-2	AS_PBMC	53	136
ACAGGCCCATTAAGGA-2	AS_PBMC	40	109
ACAGGCCGTAGAACGC-1	NC_PBMC	19	66
ACAGGCCTCCAGCACG-2	AS_PBMC	21	37
ACAGGCCTCTGAGTAC-2	AS_PBMC	45	89
ACATGCAAGCATTCCA-2	AS_PBMC	18	52
ACATGCAAGCTGAAAT-2	AS_PBMC	62	127
ACATGCAAGGTAAGCC-1	NC_PBMC	58	111
ACATGCAAGTCAGGAC-2	AS_PBMC	24	66
ACATGCACACCACGAC-2	AS_PBMC	19	41
ACATGGTAGACTCTTG-2	AS_PBMC	76	171
ACATGGTCAGATGGCA-2	AS_PBMC	58	137
ACATGGTCATGCTATG-2	AS_PBMC	64	101
ACATGGTGTACTATGC-1	NC_PBMC	21	49
ACCAAACCAATCCATG-2	AS_PBMC	82	163
ACCAAACCAGGGTACA-1	NC_PBMC	46	108
ACCAAACTCCGGCTGA-2	AS_PBMC	62	138
ACCATCCAGTCTCGAT-2	AS_PBMC	24	64
ACCATCCGTACAAGCG-2	AS_PBMC	41	77
ACCATCCGTGGAAGCT-1	NC_PBMC	26	44
ACCATCCGTTTGCGAT-1	NC_PBMC	29	47
ACCCAAAAGCAGAGCT-2	AS_PBMC	64	138
ACCCAAAAGGTTCTCA-2	AS_PBMC	90	170
ACCCAAAGTCAACTGT-1	NC_PBMC	48	101
ACCGAATAGAACTAAC-2	AS_PBMC	46	108
ACCGAATAGAAGGGCG-2	AS_PBMC	26	57
ACCGAATAGCTATCCA-2	AS_PBMC	85	157
ACCGAATAGGCCTCGT-2	AS_PBMC	71	145
ACCGAATCATTCTCGC-1	NC_PBMC	34	67
ACCGAATTCTTAAGCG-2	AS_PBMC	35	88
ACCGCAGAGCCATTCA-2	AS_PBMC	49	116
ACCGCAGCAATACTGC-1	NC_PBMC	119	243
ACCGCAGGTAGCGAGT-2	AS_PBMC	78	184
ACCGCAGGTCCGAGCT-2	AS_PBMC	13	39
ACCGCAGTCTGAGTAC-2	AS_PBMC	35	63
ACCGGGTAGCTATCGT-1	NC_PBMC	35	69
ACCGGGTAGTCACGCC-1	NC_PBMC	73	142
ACCGGGTCAACATAAG-2	AS_PBMC	54	102
ACCTGCTAGGTTTCTG-2	AS_PBMC	42	88
ACCTGCTAGTTGACAA-1	NC_PBMC	24	50
ACCTGCTCAGGGTAAC-2	AS_PBMC	88	169
ACCTGCTTCCCAATAG-1	NC_PBMC	52	106
ACCTGCTTCGGATAGG-2	AS_PBMC	6	8
ACGGATTCAGTCCTGG-2	AS_PBMC	20	56
ACGGATTGTAAACGAT-2	AS_PBMC	42	96
ACGGATTTCAGCCGGT-2	AS_PBMC	6	16
ACGTGGCAGAGGTCCA-1	NC_PBMC	31	79
ACGTGGCAGGCCTCGT-2	AS_PBMC	12	29
ACGTGGCCAAACAGTA-2	AS_PBMC	19	54
ACGTGGCGTCGTAGTT-2	AS_PBMC	116	218
ACGTTAGAGAAATACC-2	AS_PBMC	25	41
ACGTTAGAGATATGTG-2	AS_PBMC	119	225
ACGTTAGGTCCATTGA-1	NC_PBMC	90	208
ACGTTAGTCTGTGTCC-1	NC_PBMC	53	111
ACTAACGCATCGTGAT-2	AS_PBMC	4	13
ACTAACGTCACAACAC-2	AS_PBMC	11	34
ACTAACGTCCATATCT-2	AS_PBMC	39	90
ACTACCCCAAACCCTA-2	AS_PBMC	63	138
ACTACCCCAGGCAGAT-2	AS_PBMC	22	42
ACTACCCCATTGAACC-2	AS_PBMC	56	120
ACTACCCGTCGAGGAT-1	NC_PBMC	34	73
ACTACCCGTGCGCATC-2	AS_PBMC	24	58
ACTACCCTCTCCCTTT-2	AS_PBMC	76	161
ACTACGACAGAACTTC-2	AS_PBMC	8	12
ACTACGATCCGCTCTA-2	AS_PBMC	44	77
ACTAGGTAGTCCCTCT-1	NC_PBMC	64	119
ACTAGGTCACACATGT-2	AS_PBMC	65	168
ACTAGGTCACGCGTTG-2	AS_PBMC	78	165
ACTAGGTTCGCTATAG-2	AS_PBMC	2	4
ACTAGGTTCTCTGTTA-1	NC_PBMC	20	58
ACTATTCCACAACGGA-1	NC_PBMC	40	97
ACTATTCGTTTCAGCA-2	AS_PBMC	43	133
ACTATTCTCTGAGTCA-2	AS_PBMC	76	152
ACTCGGGGTGCATTGT-2	AS_PBMC	32	89
ACTCGGGTCCCAGCGA-1	NC_PBMC	20	43
ACTGCAAAGCACGTAG-1	NC_PBMC	16	44
ACTGCAAAGCGTGTTT-2	AS_PBMC	51	101
ACTGCAACAAGGCTTT-2	AS_PBMC	20	46
ACTGCAAGTACGCAAG-1	NC_PBMC	49	122
ACTGCAAGTAGCTGTT-1	NC_PBMC	30	50
ACTGCGGAGGCAAGCT-1	NC_PBMC	12	18
ACTGCGGAGTGAGTGC-2	AS_PBMC	16	69
ACTGCGGCAAAGCATA-2	AS_PBMC	2	17
ACTGCGGCATCACAAC-2	AS_PBMC	32	62
ACTGCGGGTCTGCGCA-2	AS_PBMC	18	50
ACTGCGGTCCAGCACG-2	AS_PBMC	25	60
ACTGTCCTCGTATAGC-1	NC_PBMC	49	108
AGACAAACAACCTCTC-1	NC_PBMC	65	154
AGACAAACACCGATCG-2	AS_PBMC	61	139
AGACAAAGTCATAGCT-2	AS_PBMC	37	101
AGACAAAGTCCAACCG-2	AS_PBMC	17	28
AGACAAAGTTCTTAGG-1	NC_PBMC	28	64
AGACAAATCCAATAGC-2	AS_PBMC	49	131
AGATAGAAGGTCTTTG-2	AS_PBMC	109	188
AGATAGACAGGCAAGT-2	AS_PBMC	81	174
AGATAGAGTGCGTAGA-2	AS_PBMC	35	73
AGATAGATCCAAGTCA-2	AS_PBMC	47	96
AGATAGATCCCGGGTA-1	NC_PBMC	94	215
AGATTCGAGAAACGCC-2	AS_PBMC	63	140
AGATTCGAGACTAATG-2	AS_PBMC	61	135
AGATTCGCAAGCACTT-2	AS_PBMC	41	101
AGATTCGCAGTAAGAT-1	NC_PBMC	95	174
AGATTCGTCCTCCCAA-2	AS_PBMC	58	119
AGCCAGCAGGCAGATC-1	NC_PBMC	12	28
AGCCAGCCATACCCGG-1	NC_PBMC	10	18
AGCCAGCCATTAGCCA-2	AS_PBMC	64	137
AGCCAGCTCTTCTCTC-1	NC_PBMC	61	116
AGCCCGAGTTCCTATT-2	AS_PBMC	44	107
AGCCCGATCTTAACGG-2	AS_PBMC	70	127
AGCCGCAAGCAACTGG-2	AS_PBMC	38	77
AGCCGCAAGTGGGACT-2	AS_PBMC	71	154
AGCCGCACACCGTCTT-1	NC_PBMC	36	91
AGCCGCATCTACATCT-2	AS_PBMC	63	119
AGCCGCATCTAGCAAC-2	AS_PBMC	19	32
AGCCTCTAGAAGAGTG-2	AS_PBMC	4	6
AGCCTCTAGTTACCAC-2	AS_PBMC	61	110
AGCCTCTCAGGTAGGT-1	NC_PBMC	177	429
AGCCTGGAGGATGTAT-1	NC_PBMC	69	181
AGCCTGGCATGCGCTG-2	AS_PBMC	2	6
AGCCTGGCATGTGAGG-1	NC_PBMC	32	62
AGCCTGGTCGATCTTT-2	AS_PBMC	29	84
AGCCTGGTCTCGACAA-2	AS_PBMC	42	101
AGCCTTCAGCGCCTAC-1	NC_PBMC	28	82
AGCCTTCGTGCGTGTC-1	NC_PBMC	19	30
AGCGTATAGGTTTCTG-2	AS_PBMC	57	113
AGCGTATGTCTGCGCA-1	NC_PBMC	10	32
AGCGTATTCGGCATAT-2	AS_PBMC	40	70
AGCGTATTCGGTTGTA-1	NC_PBMC	16	36
AGCGTGCAGCCTTTGA-1	NC_PBMC	18	37
AGCGTGCGTTCAGTTG-2	AS_PBMC	32	100
AGCTATGGTAACTGAA-2	AS_PBMC	58	108
AGCTATGTCTACTTTG-2	AS_PBMC	17	23
AGCTGATAGGTACACG-2	AS_PBMC	43	109
AGCTGATCAAGAGATT-2	AS_PBMC	19	41
AGCTGATCAGAGATGC-1	NC_PBMC	32	56
AGCTGATGTCACTCTC-1	NC_PBMC	14	42
AGCTGATTCACGTCAA-2	AS_PBMC	74	159
AGCTGGCGTCCTTCAC-2	AS_PBMC	16	39
AGCTGTAAGTACTCTG-2	AS_PBMC	15	24
AGCTGTACAGCAACGA-2	AS_PBMC	30	80
AGCTGTAGTACGGATG-2	AS_PBMC	8	17
AGCTGTATCCTTTGCG-2	AS_PBMC	35	56
AGCTGTATCGCAAACT-1	NC_PBMC	62	116
AGCTGTATCTCCAACC-2	AS_PBMC	61	172
AGGACGAAGAGCTACG-2	AS_PBMC	15	29
AGGACGACACTCGTGG-2	AS_PBMC	32	71
AGGACGAGTAGCGGTA-1	NC_PBMC	8	10
AGGACGATCGAACACT-1	NC_PBMC	68	123
AGGACGATCGAGGTCC-2	AS_PBMC	49	114
AGGCCCAAGAGCAGCT-1	NC_PBMC	80	181
AGGCCCAAGTGAATAC-2	AS_PBMC	16	46
AGGCCCATCGTGAGTT-1	NC_PBMC	14	24
AGGCCTGCAATGACTC-2	AS_PBMC	68	140
AGGCCTGCAATGATGA-1	NC_PBMC	126	266
AGGCCTGCAATGCATC-2	AS_PBMC	17	22
AGGCCTGCACCTGGTG-2	AS_PBMC	39	97
AGGCCTGGTCTGGGCT-1	NC_PBMC	13	47
AGGCGAAGTTCATTTC-2	AS_PBMC	14	20
AGGCGTCAGTTGGAAT-1	NC_PBMC	10	24
AGGCGTCCAGTAACTC-2	AS_PBMC	24	47
AGGCGTCGTAAGCCTT-1	NC_PBMC	55	117
AGTCAACGTGATAAGT-2	AS_PBMC	44	72
AGTCAACTCAGAGTGG-1	NC_PBMC	28	46
AGTGCCGAGGTCGTTT-2	AS_PBMC	3	9
AGTGCGCAGTGAGCAC-1	NC_PBMC	39	61
AGTGCGCCACATTCTT-2	AS_PBMC	61	115
AGTGCGCCAGTTAAAG-2	AS_PBMC	100	203
AGTGCGCGTCAATCCA-2	AS_PBMC	80	210
AGTGCGCGTCTAAAGA-2	AS_PBMC	15	21
AGTGCGCGTCTGTTGA-2	AS_PBMC	31	90
AGTGTACAGGTGAACC-2	AS_PBMC	44	111
AGTGTACAGTGTTCCA-2	AS_PBMC	55	123
AGTGTACCAGCGCGTT-1	NC_PBMC	53	114
AGTGTACCATCGAGTT-2	AS_PBMC	32	82
AGTGTACGTACGACCC-2	AS_PBMC	2	6
AGTGTACGTACGTATC-2	AS_PBMC	26	53
AGTGTACGTTTGTACG-2	AS_PBMC	10	22
AGTTACGAGGACCGAT-2	AS_PBMC	14	44
AGTTACGCAACTCCCT-2	AS_PBMC	15	30
AGTTACGTCCCGTAGG-2	AS_PBMC	36	100
AGTTACGTCTATGAGC-2	AS_PBMC	27	72
AGTTTGGAGTGTCGGA-1	NC_PBMC	64	193
AGTTTGGGTATGGGTG-2	AS_PBMC	103	227
AGTTTGGTCAACACGT-2	AS_PBMC	36	93
AGTTTGGTCGATCGCG-2	AS_PBMC	24	74
ATAGGCTCAGGAGCAT-1	NC_PBMC	100	226
ATAGGCTCAGTCAGAG-1	NC_PBMC	28	61
ATAGGCTCATCGCTAA-1	NC_PBMC	170	366
ATAGGCTTCCAACCTC-2	AS_PBMC	29	47
ATAGGCTTCCACGAGC-1	NC_PBMC	60	151
ATAGGCTTCGGTTCCT-1	NC_PBMC	5	9
ATAGGCTTCGTGAGTT-1	NC_PBMC	85	180
ATAGTCGCACATATCG-1	NC_PBMC	17	42
ATATTCCAGCCTTTGA-1	NC_PBMC	41	97
ATATTCCAGGAAGAAC-2	AS_PBMC	12	28
ATATTCCCACACACCG-1	NC_PBMC	8	29
ATCCAGACAAGTCTGT-2	AS_PBMC	76	161
ATCCAGACAATCAGGG-2	AS_PBMC	43	102
ATCCAGAGTGGCCTTG-2	AS_PBMC	16	38
ATCCAGAGTTCCAGTA-2	AS_PBMC	50	100
ATCCCTGAGCATACCT-2	AS_PBMC	37	68
ATCCCTGCAAGGCGTA-2	AS_PBMC	50	78
ATCCCTGCACTGCTCT-2	AS_PBMC	93	200
ATCCCTGTCAGTCAAC-2	AS_PBMC	47	109
ATCCCTGTCATCGCCT-2	AS_PBMC	6	12
ATCCCTGTCCGAATTG-2	AS_PBMC	71	148
ATCCCTGTCTCATATC-2	AS_PBMC	57	116
ATCCTCGAGTTCGTTG-2	AS_PBMC	12	24
ATCCTCGGTCTTAGCA-1	NC_PBMC	7	17
ATCCTGCCAATGGTAA-1	NC_PBMC	22	39
ATCCTGCGTTGGCTTA-2	AS_PBMC	28	45
ATCCTGCTCTGTGTGA-1	NC_PBMC	48	136
ATCGAGTAGTCGCGTC-2	AS_PBMC	21	31
ATCGAGTGTAGAAAGG-2	AS_PBMC	28	71
ATGCATGCAATAGCGG-2	AS_PBMC	43	93
ATGCATGCACTTGCGG-2	AS_PBMC	4	10
ATGCATGGTCAGACGA-1	NC_PBMC	18	40
ATGGATCCACACATTG-2	AS_PBMC	57	116
ATGGATCGTATCCTTT-2	AS_PBMC	43	131
ATGTCGAAGGCTTAAA-1	NC_PBMC	91	202
ATGTCGACACACTAGT-2	AS_PBMC	25	56
ATGTCTTCAAACGTTC-2	AS_PBMC	42	116
ATGTCTTGTCACAGGA-2	AS_PBMC	48	114
ATGTCTTTCTAAACGC-2	AS_PBMC	119	216
ATTACCTCATCTCACC-1	NC_PBMC	95	170
ATTACCTGTCTTAGCA-2	AS_PBMC	18	48
ATTACCTTCCGAGAGA-2	AS_PBMC	11	27
ATTACCTTCGCTTACC-2	AS_PBMC	34	79
ATTACTCTCGGCATAT-2	AS_PBMC	83	175
ATTCGTTAGTAGGTCG-2	AS_PBMC	18	64
ATTCGTTAGTGAAACT-2	AS_PBMC	69	135
ATTCGTTGTAAACGTA-1	NC_PBMC	52	124
ATTCGTTGTATCTAGC-1	NC_PBMC	10	21
ATTCGTTGTCCGTAGC-2	AS_PBMC	31	57
ATTGTCTAGGTACATA-2	AS_PBMC	33	79
ATTGTCTGTCACCCGA-2	AS_PBMC	33	75
ATTGTCTTCTTCACTA-2	AS_PBMC	76	145
ATTGTGGAGGAGGCGA-2	AS_PBMC	47	103
ATTGTGGCAAATAGTG-1	NC_PBMC	94	198
ATTGTGGCAAGCACTT-1	NC_PBMC	21	44
ATTGTGGCACTACACA-2	AS_PBMC	12	34
ATTGTGGCATTGCGAT-2	AS_PBMC	45	94
ATTTGTCAGACCCATT-2	AS_PBMC	36	95
ATTTGTCCAATGGCTT-2	AS_PBMC	49	109
ATTTGTCGTCGACTGC-2	AS_PBMC	24	46
ATTTGTCGTGGACCAA-2	AS_PBMC	57	125
ATTTGTCTCAGGTTTG-2	AS_PBMC	8	14
CAAAGCTAGCTGAATA-1	NC_PBMC	49	105
CAAAGCTTCAGGAAGC-1	NC_PBMC	30	79
CAACCAAGTAGACACG-2	AS_PBMC	61	147
CAACCAAGTCAGTGTT-2	AS_PBMC	6	22
CAACCAAGTGCACTTA-2	AS_PBMC	22	54
CAACCAATCGTGAACT-1	NC_PBMC	32	71
CAACGGCAGTCATCTG-1	NC_PBMC	9	22
CAACGGCAGTGAAACT-2	AS_PBMC	31	81
CAACGGCCAGCGTACC-2	AS_PBMC	3	8
CAACGGCCATGCGACC-2	AS_PBMC	18	37
CAACGTAAGTCTAGAA-2	AS_PBMC	14	45
CAACGTAGTAACCCAT-2	AS_PBMC	16	39
CAACGTAGTCCTATTT-1	NC_PBMC	25	73
CAACGTAGTTCTACCC-2	AS_PBMC	45	74
CAACGTATCGATATGC-2	AS_PBMC	57	124
CAACGTATCGCTATTT-1	NC_PBMC	10	34
CAACGTATCTACCCGT-1	NC_PBMC	47	107
CAACGTATCTCTTCCT-2	AS_PBMC	47	90
CAAGAAAAGTCGTATC-1	NC_PBMC	8	14
CAAGAAACAATGTGCT-1	NC_PBMC	49	100
CAAGAAACAGGGTAAC-2	AS_PBMC	39	80
CAAGAAACATAGAATG-1	NC_PBMC	54	118
CAAGAAAGTTAGAGAT-1	NC_PBMC	39	112
CAAGAAATCTTGTCAT-2	AS_PBMC	82	172
CAAGCTAAGCTGAGGT-2	AS_PBMC	39	86
CAAGCTAAGCTGCTCG-2	AS_PBMC	28	111
CAAGCTAAGTCGTGAG-2	AS_PBMC	16	41
CAAGCTAGTGAGGGTT-2	AS_PBMC	58	104
CAAGGCCAGGTGAACC-1	NC_PBMC	50	98
CAATCCCAGTAACACA-2	AS_PBMC	43	111
CAATCCCCAATAGCGG-2	AS_PBMC	36	121
CAATCCCGTAAACGAT-1	NC_PBMC	123	241
CAATCCCGTAGGTAAT-1	NC_PBMC	58	100
CAATCCCGTGAATGGC-2	AS_PBMC	12	16
CAATCCCTCTTCATAC-2	AS_PBMC	20	48
CACAACATCCGGAAAG-2	AS_PBMC	90	190
CACAGATCAAACGACG-2	AS_PBMC	16	46
CACAGATCATTACTCT-1	NC_PBMC	8	17
CACAGATGTAGGGTTG-2	AS_PBMC	61	151
CACAGATGTTGGTAAA-1	NC_PBMC	8	23
CACAGATTCGGTACTA-2	AS_PBMC	10	20
CACATGAAGGCACTAG-2	AS_PBMC	48	88
CACATGACAGGGTAAC-2	AS_PBMC	6	10
CACATGATCAGCCGGT-2	AS_PBMC	70	162
CACCACTCAAATTGAG-1	NC_PBMC	166	320
CACCACTCAACTGCGC-2	AS_PBMC	50	140
CACCACTCAGTAGTCT-2	AS_PBMC	53	122
CACCACTGTTACTACG-2	AS_PBMC	10	22
CACCACTTCGCATAAC-2	AS_PBMC	94	187
CACCTGTAGGTTCGTT-2	AS_PBMC	6	25
CACCTGTAGTAGAAGG-1	NC_PBMC	32	80
CACCTGTAGTGAGCAC-2	AS_PBMC	73	187
CACCTGTTCCATGACA-2	AS_PBMC	1	3
CACCTTGCACGAACGA-1	NC_PBMC	88	172
CACCTTGGTGCATTGT-2	AS_PBMC	5	18
CACCTTGGTTTAAGCC-2	AS_PBMC	67	122
CACGTTCAGAGGTGGG-1	NC_PBMC	32	84
CACGTTCAGGGTCTGA-2	AS_PBMC	51	120
CACGTTCAGTCGTGAG-1	NC_PBMC	87	211
CACGTTCGTGCCAAGA-2	AS_PBMC	10	16
CACTAAGAGACTCGGA-1	NC_PBMC	53	137
CACTAAGGTAGCGAGT-2	AS_PBMC	69	130
CACTAAGGTCGGCTGT-1	NC_PBMC	6	12
CACTAAGGTGCCGGTT-2	AS_PBMC	45	115
CACTGAAAGAAGACTT-1	NC_PBMC	38	93
CACTGAAAGAGAGGTA-2	AS_PBMC	8	20
CACTGAATCCCAGCAG-2	AS_PBMC	46	147
CACTGAATCTAAGGTC-2	AS_PBMC	12	20
CAGCCTTTCCCTAAAG-1	NC_PBMC	10	16
CAGCCTTTCGCAAGCC-2	AS_PBMC	28	72
CAGCTAAAGAGGTCCA-2	AS_PBMC	70	138
CAGCTAACAACACGGA-2	AS_PBMC	62	170
CAGCTAACAGTAACGG-2	AS_PBMC	39	70
CAGCTAATCACATTCT-2	AS_PBMC	55	119
CAGCTGGGTAATGCCT-2	AS_PBMC	4	31
CAGCTGGGTCCTCAGG-1	NC_PBMC	50	69
CAGCTGGGTGAGGTCA-2	AS_PBMC	0	6
CAGCTGGTCATTCGGA-1	NC_PBMC	38	90
CAGGATTCAAACGACG-1	NC_PBMC	11	25
CAGGATTCAAGTCTCA-1	NC_PBMC	67	163
CAGGATTGTGCACCCA-2	AS_PBMC	14	30
CAGGATTTCATTCTCA-2	AS_PBMC	2	10
CAGGGCTCAAGTGGCA-1	NC_PBMC	59	137
CAGGGCTTCTATCTCA-1	NC_PBMC	96	198
CAGTATGCATCGGCCA-1	NC_PBMC	41	102
CAGTATGTCCGTGCGA-2	AS_PBMC	34	68
CAGTATGTCTCGACCT-2	AS_PBMC	14	32
CAGTGCGCACCGTTGG-1	NC_PBMC	22	54
CAGTGCGCACTGTCGG-2	AS_PBMC	34	68
CAGTGCGGTACGTATC-1	NC_PBMC	14	30
CAGTGCGGTTAAGGGC-2	AS_PBMC	9	15
CAGTGCGTCTCTTCTC-2	AS_PBMC	15	26
CAGTGTAAGGCCTCTG-2	AS_PBMC	65	118
CAGTGTAAGTGAAGGA-1	NC_PBMC	129	285
CAGTGTAAGTGAGCTG-1	NC_PBMC	39	79
CAGTGTACATTACCTT-2	AS_PBMC	55	123
CAGTGTATCTACTGCC-2	AS_PBMC	30	54
CATAACGAGAATGCTA-1	NC_PBMC	26	50
CATAACGAGATCTAAG-2	AS_PBMC	21	40
CATAACGAGCGTTAGG-2	AS_PBMC	17	30
CATAACGCAATACTGC-2	AS_PBMC	56	96
CATAACGGTCCTCAGG-2	AS_PBMC	50	90
CATAACGGTCGAGGAT-1	NC_PBMC	39	77
CATAACGTCTCTGAGA-2	AS_PBMC	38	102
CATGCCTGTTACGCTA-2	AS_PBMC	15	49
CATGCCTGTTACGGAG-2	AS_PBMC	4	6
CATGCCTGTTACTACG-1	NC_PBMC	32	88
CATGTTTAGCCATTCA-2	AS_PBMC	88	182
CATGTTTCAATACTGC-1	NC_PBMC	16	37
CATGTTTCAGCTGATT-2	AS_PBMC	23	62
CATGTTTCATTAGCCA-1	NC_PBMC	23	46
CATGTTTCATTGAACC-1	NC_PBMC	58	148
CATGTTTTCGCACAAT-2	AS_PBMC	29	79
CATTCATGTCACCGCA-1	NC_PBMC	49	89
CATTCATGTCGTAGTT-2	AS_PBMC	32	90
CATTCATTCGGCAATT-2	AS_PBMC	49	154
CATTGGAAGCTACGCC-1	NC_PBMC	37	103
CATTGGAAGGCTGGAT-2	AS_PBMC	4	17
CATTGGAAGGTTCGTT-2	AS_PBMC	71	171
CATTGGAAGTATGGGC-1	NC_PBMC	97	198
CATTGGACAAGAAACT-2	AS_PBMC	33	46
CCAATGAAGTTTACGC-2	AS_PBMC	36	82
CCAATGACAATGCATC-2	AS_PBMC	32	76
CCAATGAGTGGAGTGT-1	NC_PBMC	30	69
CCAATGATCGGGATCC-2	AS_PBMC	22	48
CCACAGGCAAGTAACA-1	NC_PBMC	84	187
CCACAGGTCGCTATAG-2	AS_PBMC	0	10
CCACGTTAGTTATGAG-2	AS_PBMC	39	89
CCACGTTGTATCACAC-2	AS_PBMC	5	22
CCACGTTGTATTCACG-2	AS_PBMC	52	103
CCACGTTGTCCGGTAC-1	NC_PBMC	19	31
CCAGAATAGAGTTTGA-2	AS_PBMC	88	196
CCAGAATAGGTTCGTT-2	AS_PBMC	49	98
CCAGAATTCGCGCTGA-1	NC_PBMC	60	115
CCAGATAAGCGTTAGG-2	AS_PBMC	10	24
CCAGATAAGGTTGACG-2	AS_PBMC	75	146
CCAGATAAGTTCCCGG-2	AS_PBMC	38	90
CCAGATATCGATAGCT-2	AS_PBMC	66	125
CCAGATATCTGGCCAG-2	AS_PBMC	52	130
CCATACCAGGCATGCA-2	AS_PBMC	34	75
CCATACCCACTGTCGG-1	NC_PBMC	37	79
CCCACATGTACCCACG-1	NC_PBMC	40	95
CCCACATGTACTTCGA-2	AS_PBMC	54	108
CCCACATGTATACGCT-2	AS_PBMC	43	115
CCCACATGTCGACTGC-2	AS_PBMC	2	2
CCCACATGTCTGGTTA-2	AS_PBMC	53	132
CCCAGAGAGAAACGCC-2	AS_PBMC	53	113
CCCAGAGCATCCCGGA-2	AS_PBMC	68	175
CCCAGAGGTCTTAGCA-1	NC_PBMC	72	152
CCCAGAGTCATCGCTC-2	AS_PBMC	84	152
CCCAGAGTCGATGTGT-2	AS_PBMC	33	80
CCCGTTAAGTAATCAG-1	NC_PBMC	14	26
CCCGTTATCGGTACTA-1	NC_PBMC	36	105
CCCTAACCAAGCAATA-1	NC_PBMC	134	269
CCCTAACGTATGCTAC-2	AS_PBMC	6	18
CCCTAGTAGGTCACTT-2	AS_PBMC	44	106
CCCTAGTCAGGGTAAC-2	AS_PBMC	69	132
CCCTAGTGTAGCCATT-2	AS_PBMC	10	25
CCCTCTCCAAGGAGGG-2	AS_PBMC	48	102
CCCTCTCTCCATGTTT-2	AS_PBMC	31	66
CCCTGATGTTTCGACA-1	NC_PBMC	17	40
CCGAAGCCATCGACCG-2	AS_PBMC	27	58
CCGAAGCGTCTCTGGG-1	NC_PBMC	93	205
CCGCATTCACTCCACT-2	AS_PBMC	92	194
CCGCATTTCGCATAAC-2	AS_PBMC	42	97
CCGTACTAGTTGAATG-2	AS_PBMC	6	18
CCGTACTCAAGCGACA-2	AS_PBMC	2	29
CCGTACTCAGGAGCAT-1	NC_PBMC	26	53
CCGTACTTCCTCAAGA-2	AS_PBMC	12	18
CCGTAGGAGAGATTAC-1	NC_PBMC	18	44
CCGTAGGCACACATTG-2	AS_PBMC	5	8
CCGTAGGTCCTCCATG-2	AS_PBMC	13	31
CCGTGAGAGCCTCGCA-2	AS_PBMC	23	55
CCGTGAGCATTGTTCT-2	AS_PBMC	51	121
CCGTGAGGTGCTGTCG-1	NC_PBMC	20	24
CCGTGAGTCCGTGCAG-1	NC_PBMC	48	95
CCGTGAGTCTCGCGTT-2	AS_PBMC	13	23
CCTAAAGAGAGAATTC-1	NC_PBMC	20	67
CCTAAAGCATTACACG-2	AS_PBMC	39	55
CCTAAAGTCAGCGGTC-1	NC_PBMC	41	73
CCTAAAGTCGCGCCAA-1	NC_PBMC	36	82
CCTATTACAAATTCCG-1	NC_PBMC	87	192
CCTCCCTAGTCTGGGA-1	NC_PBMC	46	97
CCTCCCTTCAGGTCTA-2	AS_PBMC	4	10
CCTCCCTTCAGTACAC-2	AS_PBMC	6	14
CCTCCCTTCGCTATAG-2	AS_PBMC	7	19
CCTCCCTTCTGGTACA-2	AS_PBMC	6	14
CCTCCCTTCTTCTTCC-1	NC_PBMC	25	51
CCTGCTAAGAGTAAGG-2	AS_PBMC	24	56
CCTGCTAAGAGTGGTC-1	NC_PBMC	10	20
CCTGCTACACCATTCC-2	AS_PBMC	65	131
CCTGCTAGTCAGGCTC-2	AS_PBMC	42	95
CCTGCTAGTCTCTGCT-2	AS_PBMC	45	94
CCTGGGAAGGCAGTGT-2	AS_PBMC	48	94
CCTGGGAAGGGAAGCG-2	AS_PBMC	58	130
CCTGGGAAGTCATCTG-2	AS_PBMC	10	16
CCTGGGAGTTTGACCA-1	NC_PBMC	44	115
CCTGGGATCCAAACCA-1	NC_PBMC	87	197
CCTTAATAGAAATGGG-1	NC_PBMC	45	107
CCTTAATCAAGGTCGA-2	AS_PBMC	47	107
CCTTAATCAGTAGTTC-2	AS_PBMC	6	18
CCTTAATGTGGTGGTA-1	NC_PBMC	31	63
CCTTAATGTTCCCAAA-2	AS_PBMC	18	43
CCTTAATTCCCGTAGG-1	NC_PBMC	58	104
CCTTGCACAAAGGCCA-1	NC_PBMC	80	193
CCTTGCATCACTAGCA-2	AS_PBMC	50	145
CCTTGCATCTGATCCC-2	AS_PBMC	22	49
CCTTGCATCTTCGTTA-1	NC_PBMC	37	86
CCTTGGTTCAAATGGA-1	NC_PBMC	8	27
CGAGTTACACAAGGGT-2	AS_PBMC	9	16
CGAGTTACACACATGT-2	AS_PBMC	37	71
CGAGTTAGTATTCTGG-1	NC_PBMC	18	45
CGAGTTATCAACACGT-2	AS_PBMC	55	139
CGAGTTATCCGCCTAT-2	AS_PBMC	99	185
CGAGTTATCTGGACAT-1	NC_PBMC	48	128
CGATGATAGTTCCAGT-2	AS_PBMC	14	24
CGATGATCAATTCTCT-2	AS_PBMC	92	212
CGATGATGTAGGTAAT-2	AS_PBMC	37	87
CGCAATAAGTATCTGC-2	AS_PBMC	82	168
CGCAATAAGTGCTCGC-2	AS_PBMC	26	54
CGCAATAGTTGGTAAA-2	AS_PBMC	61	138
CGCACAGAGTGCACAG-2	AS_PBMC	90	179
CGCACAGCAGAAAGAG-2	AS_PBMC	56	94
CGCACAGGTGCTTCCT-2	AS_PBMC	39	86
CGCACAGTCATTGCCC-2	AS_PBMC	38	86
CGCACAGTCTGGAAGG-1	NC_PBMC	18	31
CGCAGGTGTCTCTAAG-2	AS_PBMC	66	150
CGCGCAAAGGATTTGA-2	AS_PBMC	50	126
CGCGCAAAGGTAAGTT-1	NC_PBMC	36	87
CGCGCAACATCCATAG-1	NC_PBMC	18	47
CGCGCAACATTCTTTG-2	AS_PBMC	74	150
CGCGCAAGTAGAAAGG-2	AS_PBMC	36	72
CGCTAGGAGTCGTATC-2	AS_PBMC	22	57
CGCTAGGCACCGTCTT-1	NC_PBMC	37	90
CGCTAGGGTATGTCCA-2	AS_PBMC	54	130
CGCTATCAGCCCATTA-2	AS_PBMC	51	153
CGCTATCGTGGTACTT-1	NC_PBMC	50	105
CGCTATCTCTGATCCC-1	NC_PBMC	91	209
CGCTGGACAACACGGA-1	NC_PBMC	7	28
CGCTGGACACATCATG-1	NC_PBMC	60	128
CGCTGGAGTATCATGC-2	AS_PBMC	82	196
CGCTGGAGTGATGCGA-2	AS_PBMC	10	26
CGGACCACACGCGCAT-1	NC_PBMC	31	74
CGGACCACAGTAGTCT-1	NC_PBMC	30	75
CGGACCACATTACTTC-2	AS_PBMC	20	78
CGGACTGAGAGCGGTT-1	NC_PBMC	22	48
CGGACTGAGGATATCA-2	AS_PBMC	37	92
CGGACTGAGGGCTTCC-1	NC_PBMC	7	12
CGGACTGAGGTCACTT-1	NC_PBMC	38	79
CGGACTGGTACTTCGA-2	AS_PBMC	10	21
CGGACTGTCAGGAATA-2	AS_PBMC	21	45
CGGACTGTCTTACCTA-2	AS_PBMC	37	90
CGGTGCAGTTTGTACG-1	NC_PBMC	70	141
CGTAAACAGCACCATT-2	AS_PBMC	52	116
CGTAAACAGTGTTCCA-2	AS_PBMC	7	15
CGTAAACAGTTCGCGC-1	NC_PBMC	15	36
CGTAAACCACACACAT-2	AS_PBMC	87	155
CGTAAACTCAAAGTAG-1	NC_PBMC	12	28
CGTACAAAGGATGTCG-2	AS_PBMC	50	146
CGTACAACACACTAGT-2	AS_PBMC	0	4
CGTACAACATGGGAAC-2	AS_PBMC	6	14
CGTACAAGTGGAGTGT-2	AS_PBMC	59	144
CGTGGCATCCACCTAC-1	NC_PBMC	36	79
CGTTCCACATTAAGGA-2	AS_PBMC	29	69
CTAACTTGTTCCTATT-1	NC_PBMC	13	25
CTAACTTTCGTGGCGT-2	AS_PBMC	44	119
CTACAGAAGATCGAGC-2	AS_PBMC	111	206
CTACAGACAAGAAACT-2	AS_PBMC	15	28
CTACTTATCAGAGTGG-2	AS_PBMC	66	151
CTACTTATCGCTATAG-1	NC_PBMC	93	169
CTACTTATCTTGTCAT-2	AS_PBMC	38	79
CTAGCGGAGAGGTGGG-1	NC_PBMC	23	68
CTAGCGGAGGGCATTG-2	AS_PBMC	34	86
CTAGCGGCAACTCCCT-1	NC_PBMC	37	104
CTAGCGGCATCCATAG-1	NC_PBMC	20	50
CTAGCGGGTAGAGAGA-2	AS_PBMC	55	122
CTAGCGGGTATTGTGC-2	AS_PBMC	12	62
CTAGCGGTCTTAATCC-2	AS_PBMC	73	156
CTAGGATCATGGCCGT-2	AS_PBMC	18	28
CTAGGGCAGACCCATT-2	AS_PBMC	8	18
CTAGGGCAGCCTCGCA-2	AS_PBMC	20	57
CTAGGGCCAGGAGCAT-2	AS_PBMC	40	100
CTAGGGCTCGGACGAA-1	NC_PBMC	92	163
CTAGGGCTCTTAACGG-2	AS_PBMC	59	120
CTCAACCAGGAGAACA-2	AS_PBMC	12	26
CTCAACCGTATACGCT-2	AS_PBMC	40	83
CTCAACCGTTCTTAGG-1	NC_PBMC	15	36
CTCACCAAGGAAGACA-1	NC_PBMC	56	105
CTCACCAAGGGTCCCT-2	AS_PBMC	68	127
CTCACCACACCAAGGA-2	AS_PBMC	41	108
CTCACCACACGATTAC-2	AS_PBMC	65	154
CTCACCACACGCGATC-1	NC_PBMC	90	187
CTCACCATCCCGTATC-1	NC_PBMC	56	134
CTCACCATCCTGGAAT-1	NC_PBMC	8	24
CTCAGAAAGGCAAGGG-2	AS_PBMC	50	108
CTCAGAACAAGCGACA-2	AS_PBMC	19	59
CTCAGAACAGGTAGGT-2	AS_PBMC	47	83
CTCAGAATCAAGTTGC-1	NC_PBMC	73	162
CTCAGCTAGATCCGAG-1	NC_PBMC	25	55
CTCAGCTAGGAAGGTA-2	AS_PBMC	29	61
CTCAGCTAGGCATGCA-2	AS_PBMC	67	135
CTCAGCTCAGCGTGAA-1	NC_PBMC	106	217
CTCAGCTCATAGGCGA-1	NC_PBMC	13	51
CTCAGCTTCCCGCAAG-2	AS_PBMC	40	81
CTCATGCCATCGGCTG-2	AS_PBMC	46	100
CTCATGCGTGCAAAGC-2	AS_PBMC	46	100
CTCATGCTCGAGCGCT-2	AS_PBMC	20	57
CTCCCAAAGCCGCAAA-2	AS_PBMC	49	85
CTCCCAATCATGAACC-2	AS_PBMC	22	45
CTCCCAATCATTGCCC-1	NC_PBMC	50	102
CTCCCAATCGATGTGT-2	AS_PBMC	12	12
CTCGCTACAGTCAGAG-2	AS_PBMC	39	97
CTCGCTAGTTCCGGCA-1	NC_PBMC	18	30
CTCTACGCATTGCCTC-1	NC_PBMC	31	64
CTCTACGGTGATGCTT-2	AS_PBMC	67	127
CTCTAGCAGCTCGGCT-1	NC_PBMC	26	65
CTCTAGCGTAGCGGTA-2	AS_PBMC	22	49
CTCTAGCGTGGACCAA-1	NC_PBMC	66	157
CTCTAGCTCAGGTTTG-2	AS_PBMC	44	88
CTCTCAGAGGCAGATC-2	AS_PBMC	20	62
CTCTCAGGTCAAACAA-2	AS_PBMC	22	43
CTCTCAGGTGCACATT-1	NC_PBMC	13	40
CTCTCAGGTTTGCGAT-2	AS_PBMC	25	79
CTCTCAGTCGCATACA-2	AS_PBMC	46	90
CTCTCAGTCTGAACGT-2	AS_PBMC	18	40
CTCTCGACAAACCTAC-2	AS_PBMC	10	19
CTCTCGACATTATGGC-2	AS_PBMC	33	86
CTCTCGAGTTACCACA-2	AS_PBMC	27	66
CTGAATGCAGATTTGC-2	AS_PBMC	47	80
CTGAATGTCCTTCGAC-2	AS_PBMC	66	117
CTGCGTTAGATTCCGT-1	NC_PBMC	63	116
CTGCGTTCATCGACCG-1	NC_PBMC	12	33
CTGCTCAAGTAGAAGG-2	AS_PBMC	32	71
CTGCTCAAGTGTCACT-2	AS_PBMC	69	114
CTGCTCACATTACCTT-2	AS_PBMC	76	132
CTGGCAGGTGTCGTCG-2	AS_PBMC	71	150
CTGGGACTCCGGACTG-2	AS_PBMC	42	79
CTGTATTGTCAGAGTG-1	NC_PBMC	39	91
CTGTTCGCACACTAGT-2	AS_PBMC	51	119
CTTAATCGTGGCCTCA-2	AS_PBMC	48	112
CTTAATCGTTATGCAC-1	NC_PBMC	31	81
CTTAATCGTTTAGACC-1	NC_PBMC	14	51
CTTCCAGAGATCTAAG-1	NC_PBMC	20	37
CTTCCAGCACATCATG-2	AS_PBMC	46	101
CTTCCAGCACCGAAAG-1	NC_PBMC	60	127
CTTCCAGGTAACACTC-2	AS_PBMC	6	14
CTTCCAGGTATCTCAG-2	AS_PBMC	59	118
CTTCTAAAGAATAGTC-2	AS_PBMC	24	41
CTTCTAAAGATATGAC-1	NC_PBMC	11	25
CTTCTAAGTAAGTGCG-2	AS_PBMC	88	162
CTTCTAAGTATGCTAC-2	AS_PBMC	54	119
CTTGAAGGTATCGCGC-1	NC_PBMC	88	175
CTTGCCAAGAATAGTC-1	NC_PBMC	10	24
CTTGCCAAGAGCTCCC-2	AS_PBMC	32	70
CTTGCCAAGGCAAGGG-2	AS_PBMC	18	53
CTTGCCACAAGGCGTA-2	AS_PBMC	47	108
CTTGCCAGTCGGCTGT-2	AS_PBMC	33	77
CTTGCTGAGTTCAAGA-2	AS_PBMC	11	40
CTTGTCGAGGTAAGTT-1	NC_PBMC	15	30
CTTGTCGGTCACATTG-2	AS_PBMC	4	15
CTTGTCGTCGGTTCCT-2	AS_PBMC	9	21
CTTTGCGAGCGTGTTT-2	AS_PBMC	30	72
CTTTGCGTCCCAGCAG-1	NC_PBMC	14	44
CTTTGCGTCTTAACGG-2	AS_PBMC	36	64
GAAACAACACCCTTAC-2	AS_PBMC	63	151
GAAACAACACTGCTCT-1	NC_PBMC	38	76
GAAACAATCTCTGACC-2	AS_PBMC	43	92
GAAAGTAAGGTAAGCC-2	AS_PBMC	18	33
GAAAGTACATCGCCTT-1	NC_PBMC	72	153
GAAAGTAGTTTGCCCT-1	NC_PBMC	6	24
GAAAGTATCCCGGGTA-2	AS_PBMC	65	134
GAAATGAGTCCCGTGA-2	AS_PBMC	45	107
GAAATGATCAATCGTG-1	NC_PBMC	28	66
GAACCGCAGCTTTCCC-1	NC_PBMC	27	85
GAACCGCAGGTAGGAA-2	AS_PBMC	51	110
GAACCGCGTCCCGAGT-2	AS_PBMC	32	53
GAACCGCTCATACTTC-2	AS_PBMC	10	16
GAACCTAAGAGAGTTT-1	NC_PBMC	54	153
GAACCTAGTGGATTTC-2	AS_PBMC	40	108
GAACCTAGTTTGATCG-1	NC_PBMC	44	116
GAACGTTCACCTATTT-2	AS_PBMC	42	88
GAACTTGAGAGGAATG-2	AS_PBMC	68	157
GAACTTGAGCTCGTTA-2	AS_PBMC	75	155
GAACTTGCAGTAGTCT-2	AS_PBMC	37	109
GAACTTGCATCCCAAA-1	NC_PBMC	30	64
GAAGAGCGTAGCGGTA-2	AS_PBMC	61	107
GAAGAGCGTGCCAAGA-2	AS_PBMC	49	117
GAAGTCTAGTAGCAAT-2	AS_PBMC	29	69
GAAGTGGAGAATATCG-2	AS_PBMC	41	79
GAAGTGGAGACTCTTG-1	NC_PBMC	14	33
GAAGTGGAGCAATAAC-2	AS_PBMC	75	140
GAATCTGAGCCATCAT-1	NC_PBMC	31	51
GACCAATAGTCCCTCT-1	NC_PBMC	106	239
GACCAATCAATAGCGG-2	AS_PBMC	24	55
GACCAATCAGATACAA-2	AS_PBMC	28	60
GACCAATCAGCTTACA-2	AS_PBMC	2	10
GACCAATCATTCGTCC-2	AS_PBMC	58	105
GACCAATGTCTGGTCG-2	AS_PBMC	59	103
GACCAATTCAGAGTGG-2	AS_PBMC	55	137
GACCAATTCGCCGAAC-1	NC_PBMC	4	12
GACCCAGAGCTGCTCG-2	AS_PBMC	23	49
GACCCAGGTCCCGTGA-2	AS_PBMC	3	22
GACCCAGTCTCTGAGA-2	AS_PBMC	85	163
GACCGACAGAACTCCT-2	AS_PBMC	33	66
GACCGACCAGGCATTT-2	AS_PBMC	18	42
GACCGACCAGTAGTTC-1	NC_PBMC	36	64
GACCGACGTGAATCAA-2	AS_PBMC	4	12
GACCTTCCATCATGTG-1	NC_PBMC	26	44
GACCTTCTCGGGAAAC-2	AS_PBMC	21	45
GACTAACAGACCCTAT-2	AS_PBMC	58	119
GACTAACAGAGGTGGG-2	AS_PBMC	12	16
GACTAACAGGGCTTCC-2	AS_PBMC	12	18
GACTAACGTGGCCTCA-2	AS_PBMC	41	75
GACTAGTCAGCGTGAA-1	NC_PBMC	47	92
GACTAGTCATTCTTTG-2	AS_PBMC	46	83
GACTAGTGTTAAGTCC-2	AS_PBMC	88	188
GAGAACGCATTAGCAC-1	NC_PBMC	8	16
GAGACTTAGTCAACTC-2	AS_PBMC	35	95
GAGACTTGTAACTCCA-1	NC_PBMC	67	153
GAGACTTTCAGAACGG-2	AS_PBMC	76	160
GAGACTTTCCCTACGT-1	NC_PBMC	2	4
GAGATTCCAAATTGAG-2	AS_PBMC	21	66
GAGATTCTCTGGCGCA-2	AS_PBMC	41	94
GAGCATTGTCACAGTT-2	AS_PBMC	84	192
GAGCATTGTCGCTAGC-1	NC_PBMC	8	22
GAGCATTGTGTGACCC-1	NC_PBMC	95	223
GAGCATTGTTACCCAA-1	NC_PBMC	37	76
GAGCGCTCACAAACAA-2	AS_PBMC	12	34
GAGCGCTCATAGCCGC-1	NC_PBMC	4	7
GAGCGCTTCGTCGCAG-1	NC_PBMC	22	32
GAGGATGAGCGCAATG-2	AS_PBMC	53	114
GAGGATGAGTAGGTCG-1	NC_PBMC	37	82
GAGGCTCCACGTTAGT-2	AS_PBMC	36	79
GAGGCTCGTGTAGGAC-2	AS_PBMC	22	34
GAGGCTCGTGTGTGTT-2	AS_PBMC	4	6
GAGGCTCTCAAACCAC-2	AS_PBMC	44	99
GAGGCTCTCCTATCCG-2	AS_PBMC	13	40
GAGGTCCTCCTGACCT-2	AS_PBMC	28	82
GAGTGAGAGTACGACG-2	AS_PBMC	2	13
GAGTGAGGTCACAGTT-1	NC_PBMC	18	40
GAGTGAGGTCTGGATT-1	NC_PBMC	68	179
GATGATCAGCCATTCA-1	NC_PBMC	2	14
GATGGCCCAATGGTCT-2	AS_PBMC	32	69
GATGGCCCAGAACAGC-2	AS_PBMC	38	103
GATTAGCAGACGACTG-2	AS_PBMC	7	14
GATTAGCCACAGCTTA-2	AS_PBMC	18	63
GATTAGCCAGAATGCG-2	AS_PBMC	29	66
GATTAGCGTGGAAAGA-2	AS_PBMC	28	72
GATTAGCTCTCTGTTA-1	NC_PBMC	34	77
GATTGACCAAGAAACT-1	NC_PBMC	16	46
GATTGACGTCTGGTCG-1	NC_PBMC	34	70
GATTGACTCGCGCTGA-2	AS_PBMC	101	190
GCAAAGGCAAACCTAC-1	NC_PBMC	10	18
GCAAAGGCATCCCTTG-2	AS_PBMC	25	43
GCAAAGGCATTATGGC-1	NC_PBMC	40	84
GCAAAGGTCACGTGTA-2	AS_PBMC	30	66
GCAAAGGTCCAGGCCA-2	AS_PBMC	32	79
GCAAAGGTCCCTATTA-1	NC_PBMC	107	229
GCAAAGGTCGTGCTGG-1	NC_PBMC	6	12
GCAAAGGTCTCCTTAA-1	NC_PBMC	26	48
GCAACCGCATACCCGG-2	AS_PBMC	24	63
GCAACCGTCACTCGGG-1	NC_PBMC	42	92
GCAACCGTCGCATAAC-1	NC_PBMC	19	46
GCAACCGTCTCAGATG-2	AS_PBMC	101	188
GCACCTTAGACTAATG-2	AS_PBMC	76	191
GCACCTTGTGTCGTGC-2	AS_PBMC	83	126
GCACGCAAGTGGGACT-2	AS_PBMC	35	93
GCACGCATCACTCCCA-2	AS_PBMC	52	106
GCACGCATCTCGGCGA-1	NC_PBMC	77	157
GCACGGTAGGATGCCA-2	AS_PBMC	59	149
GCAGATTAGGCAGTAC-1	NC_PBMC	9	25
GCAGATTAGGTGTTGG-1	NC_PBMC	84	171
GCAGATTGTATTGTGC-2	AS_PBMC	10	22
GCAGATTTCTCGACCT-2	AS_PBMC	46	120
GCAGCCAAGGCTTTAC-2	AS_PBMC	11	31
GCAGCCAAGGTTGTTC-2	AS_PBMC	6	10
GCAGCCACAAGCAACG-2	AS_PBMC	36	87
GCAGCCACACATCATG-1	NC_PBMC	12	32
GCAGCCACACATGATC-2	AS_PBMC	55	116
GCAGCCAGTCCCGAGT-2	AS_PBMC	34	58
GCAGCCATCGGACGAA-2	AS_PBMC	8	24
GCAGCTGAGTCCGATT-1	NC_PBMC	9	21
GCATGATAGGAGACTC-1	NC_PBMC	47	96
GCATGATAGGTCACTT-2	AS_PBMC	35	79
GCATGATAGTCTCTAG-2	AS_PBMC	51	101
GCATGATGTAAGTGCG-2	AS_PBMC	30	93
GCATTCCAGTTCAAGA-2	AS_PBMC	42	93
GCATTCCCATCGTGAT-2	AS_PBMC	24	64
GCATTGAAGTCGTGAG-2	AS_PBMC	45	124
GCATTGACAGGTAGCA-2	AS_PBMC	19	38
GCATTGAGTTTGTGAC-2	AS_PBMC	51	97
GCATTGATCTGACTTT-2	AS_PBMC	14	26
GCCAGACAGATGGGTC-2	AS_PBMC	4	30
GCCAGACCAGGTGTCC-1	NC_PBMC	137	276
GCCAGCAAGGAGTACC-2	AS_PBMC	44	103
GCCAGCAGTAAACGAT-1	NC_PBMC	177	328
GCCAGCAGTAGTCCAT-1	NC_PBMC	35	63
GCCAGCAGTGAATGGC-2	AS_PBMC	60	117
GCCAGCAGTGTGAGGT-2	AS_PBMC	28	64
GCCATAAAGGATGCCA-1	NC_PBMC	10	31
GCCATAAGTAGAATAC-1	NC_PBMC	43	102
GCCCAGAAGCCGCTGT-2	AS_PBMC	22	47
GCCCAGACATAGATAG-2	AS_PBMC	23	65
GCCCAGAGTTCCAATG-2	AS_PBMC	6	8
GCCCAGATCTGGCCAG-1	NC_PBMC	114	257
GCCCGAAGTCTGGGAA-2	AS_PBMC	26	51
GCCCGAATCTTCGTTA-2	AS_PBMC	25	76
GCCTACTAGCGCATTT-2	AS_PBMC	22	42
GCCTACTAGCTGAATA-2	AS_PBMC	86	194
GCCTACTCAACTAGAA-2	AS_PBMC	83	194
GCCTACTCAGCGTACC-2	AS_PBMC	55	116
GCGAGAAAGACCGCAA-1	NC_PBMC	48	98
GCGAGAACACCACAGC-2	AS_PBMC	29	66
GCGAGAAGTATTCGAC-2	AS_PBMC	65	110
GCGATCGAGGCACCTC-1	NC_PBMC	49	122
GCGATCGCAAAGCTTC-2	AS_PBMC	16	53
GCGATCGCAACGGACA-2	AS_PBMC	71	166
GCGATCGCATCGTACA-2	AS_PBMC	26	56
GCGATCGTCCATATCT-2	AS_PBMC	93	187
GCGATCGTCGCAAACT-2	AS_PBMC	41	77
GCGATTACAGCAACCC-2	AS_PBMC	38	83
GCGATTAGTGACGCAA-1	NC_PBMC	23	47
GCGATTAGTTCCAATG-2	AS_PBMC	4	10
GCGCATGAGGAAGGTA-2	AS_PBMC	62	152
GCGCATGCACTCGGAC-2	AS_PBMC	38	67
GCGCATGGTCAGGTGA-1	NC_PBMC	68	138
GCGCATGGTTTGACCA-1	NC_PBMC	82	170
GCGCATGTCGAAGCCC-1	NC_PBMC	51	101
GCGCCAACAAAGGTCG-1	NC_PBMC	90	168
GCGCCAAGTGTTGGTT-1	NC_PBMC	24	46
GCGCCAATCCTGTGGG-2	AS_PBMC	19	57
GCGGAAAGTTGTCGGC-1	NC_PBMC	38	93
GCGGGTTAGAGGAATG-2	AS_PBMC	56	102
GCGGGTTAGGTGATGC-1	NC_PBMC	30	70
GCGGGTTCACCACAGC-2	AS_PBMC	19	45
GCGGGTTCATAGACGG-2	AS_PBMC	38	78
GCGGGTTCATCGTGAT-1	NC_PBMC	47	85
GCGGGTTTCCTGTAGA-1	NC_PBMC	25	50
GCGGGTTTCGTGGTAT-2	AS_PBMC	25	34
GCGGGTTTCTCCCTTT-2	AS_PBMC	51	117
GCGGTGTCAAGTCTCA-2	AS_PBMC	74	149
GCGGTGTCACAGGTAG-1	NC_PBMC	56	111
GCGGTGTGTCAGAAAT-1	NC_PBMC	38	97
GCGGTGTGTCATAGCT-1	NC_PBMC	23	62
GCGGTGTTCAGTAGTC-1	NC_PBMC	11	20
GCGTAGCGTTTCGATG-2	AS_PBMC	49	83
GCGTTGGAGGAAACTT-2	AS_PBMC	8	27
GCGTTGGCATTCACGA-1	NC_PBMC	34	72
GCGTTGGGTACGCCCA-2	AS_PBMC	45	124
GCGTTGGTCTTGTCGC-2	AS_PBMC	82	156
GCTCACTCAACGACAG-2	AS_PBMC	35	89
GCTCACTGTTATAGAG-1	NC_PBMC	64	145
GCTCACTTCACTGATG-1	NC_PBMC	54	108
GCTCAGGAGAATATCG-2	AS_PBMC	26	52
GCTCCTAAGGTTCTCA-2	AS_PBMC	50	103
GCTCCTACATGCCCTT-1	NC_PBMC	24	59
GCTCCTATCACACGTA-2	AS_PBMC	18	67
GCTCGAGAGAACGACC-2	AS_PBMC	65	112
GCTCGAGAGTTGCCGC-2	AS_PBMC	10	31
GCTGAGCAGAGATTAC-2	AS_PBMC	35	70
GCTGAGCCACGTACAT-1	NC_PBMC	74	193
GCTGAGCCATCGCTAA-1	NC_PBMC	22	50
GCTGAGCGTCGTAGTT-1	NC_PBMC	25	45
GCTGCGATCCTGAAAC-1	NC_PBMC	3	9
GCTGTTCAGGTACTCT-2	AS_PBMC	28	76
GCTGTTCGTAGTCCAT-2	AS_PBMC	16	56
GCTTAAGAGATTCCGT-1	NC_PBMC	46	91
GCTTGCTAGCTCGTTA-2	AS_PBMC	36	64
GCTTGCTTCGCCCTTA-2	AS_PBMC	37	63
GCTTTCGAGCGAATAT-1	NC_PBMC	10	38
GCTTTCGAGCGAGCTA-2	AS_PBMC	18	50
GGAACCCAGTTAGCAA-2	AS_PBMC	4	21
GGAACCCTCCAATAGC-2	AS_PBMC	65	123
GGAACCCTCCATAACG-2	AS_PBMC	21	41
GGAACTTCAGCAGGTA-2	AS_PBMC	24	60
GGAACTTTCAAACCCA-1	NC_PBMC	16	37
GGAACTTTCCCGCAAG-2	AS_PBMC	31	62
GGAATCTAGAGTAAGG-2	AS_PBMC	56	124
GGAATCTAGCGATACG-2	AS_PBMC	14	39
GGAATCTAGCGTTAGG-2	AS_PBMC	0	0
GGAATCTAGGCGATTG-1	NC_PBMC	85	207
GGAATCTAGTCTCTAG-2	AS_PBMC	40	116
GGAATCTCAATTCAGC-2	AS_PBMC	36	83
GGAATCTGTGTACGCC-2	AS_PBMC	46	144
GGAATCTTCTTAATCC-2	AS_PBMC	49	109
GGACACCCAGTTACAC-1	NC_PBMC	59	121
GGACACCTCTGGCGCA-2	AS_PBMC	17	43
GGAGAACCATTGAACC-2	AS_PBMC	47	78
GGAGAACTCGCAAGCC-2	AS_PBMC	18	28
GGAGAACTCTTAGTGG-1	NC_PBMC	59	148
GGAGGATAGAAGAGTG-2	AS_PBMC	20	40
GGAGTAGAGCGTGTTT-2	AS_PBMC	8	39
GGAGTAGAGGTTGTGG-2	AS_PBMC	43	116
GGAGTAGCACGCGATC-1	NC_PBMC	38	87
GGAGTAGCATTAGCCA-2	AS_PBMC	58	104
GGAGTAGTCAGGCGCT-2	AS_PBMC	77	137
GGATAGGCAGGATGTG-1	NC_PBMC	16	38
GGATAGGGTAGCGGTA-1	NC_PBMC	78	164
GGATAGGTCCATGACA-1	NC_PBMC	55	113
GGATGAGTCTTCTTCC-1	NC_PBMC	27	61
GGCACGTAGATACCAA-2	AS_PBMC	86	168
GGCACGTGTTACGAAA-2	AS_PBMC	70	138
GGCACGTGTTTGTACG-2	AS_PBMC	47	110
GGCATTACAGATGGCA-1	NC_PBMC	44	76
GGCGAAAGTACCGGCT-1	NC_PBMC	13	33
GGCGAAATCCGTTTCG-1	NC_PBMC	36	85
GGCGTTGGTGGAAAGA-2	AS_PBMC	65	119
GGGAACAAGATCTCAC-1	NC_PBMC	11	17
GGGAACACAAGGGAGG-2	AS_PBMC	51	120
GGGAACACAGGTAGGT-2	AS_PBMC	118	214
GGGAACACATCCGTGG-2	AS_PBMC	16	58
GGGAACAGTTAGGAGC-2	AS_PBMC	56	147
GGGACCTCACTGATTG-2	AS_PBMC	87	168
GGGACCTGTGCAAGAC-1	NC_PBMC	32	78
GGGACCTTCTAAACGC-2	AS_PBMC	24	48
GGGCCATAGGGCGAAG-2	AS_PBMC	51	108
GGGCCATAGTTAGCGG-1	NC_PBMC	65	157
GGGCCATAGTTTACGC-1	NC_PBMC	14	24
GGGCCATGTAGGTGAC-1	NC_PBMC	54	103
GGGCCATGTCCATTGA-2	AS_PBMC	54	105
GGGTCTGAGAGCAGCT-2	AS_PBMC	13	23
GGGTGTCCAGGTGTGA-2	AS_PBMC	33	78
GGGTGTCGTCCAAGTT-2	AS_PBMC	26	56
GGGTGTCTCAGTCTTT-2	AS_PBMC	33	83
GGGTTATAGTGCAACG-2	AS_PBMC	52	111
GGGTTATGTATGTTCG-1	NC_PBMC	118	224
GGGTTATTCTTCACTA-2	AS_PBMC	62	160
GGTACCGAGGCATGCA-1	NC_PBMC	8	32
GGTACCGGTAATGTGA-1	NC_PBMC	9	17
GGTACCGGTGATAAGT-2	AS_PBMC	68	156
GGTAGGACACTAGCCG-2	AS_PBMC	10	19
GGTAGGAGTCTAACCA-1	NC_PBMC	28	62
GGTAGGATCATGCTTT-1	NC_PBMC	97	254
GGTAGGATCCTGTAGA-1	NC_PBMC	57	114
GGTAGGATCGTTCCGT-2	AS_PBMC	32	66
GGTAGGATCTATTGTC-2	AS_PBMC	16	32
GGTCATACAAGAGATT-1	NC_PBMC	8	16
GGTCATATCAGGAATA-1	NC_PBMC	70	130
GGTGAAGCATGCACTA-2	AS_PBMC	76	182
GGTGAAGTCAGCACTA-2	AS_PBMC	34	91
GGTGAAGTCCTCTCTT-2	AS_PBMC	41	70
GGTGCTGAGACCATAA-2	AS_PBMC	38	79
GGTGCTGAGACCCATT-2	AS_PBMC	23	54
GGTGCTGAGGTTCGTT-2	AS_PBMC	27	77
GGTGCTGTCGGATCGC-2	AS_PBMC	20	49
GGTTGCGAGCCAGAAC-1	NC_PBMC	32	82
GGTTGCGCACCATTCC-2	AS_PBMC	31	84
GGTTGCGTCGGTTGTA-2	AS_PBMC	18	34
GGTTGCGTCTAGCAGT-2	AS_PBMC	15	29
GTAATCGCAAAGGCCA-1	NC_PBMC	49	137
GTAATCGGTGATGCTT-1	NC_PBMC	24	72
GTAATCGTCGGCATAT-2	AS_PBMC	84	186
GTACTTTAGCAGAATT-1	NC_PBMC	68	140
GTACTTTAGTAGACCG-1	NC_PBMC	8	18
GTACTTTCAAACCTAC-2	AS_PBMC	6	28
GTACTTTGTCACATTG-2	AS_PBMC	36	84
GTACTTTTCAGTCACA-1	NC_PBMC	47	102
GTACTTTTCATACTTC-2	AS_PBMC	12	20
GTAGACTAGTAGTTCC-2	AS_PBMC	36	77
GTAGACTCAGTCAGAG-1	NC_PBMC	32	94
GTAGTACCAATGACTC-2	AS_PBMC	23	72
GTAGTACTCAGCGGTC-2	AS_PBMC	2	7
GTCACAAAGTGCAACG-2	AS_PBMC	60	167
GTCACAATCATCATGG-2	AS_PBMC	28	77
GTCACAATCCATCTAT-2	AS_PBMC	65	135
GTCACAATCGTGTGCG-1	NC_PBMC	59	116
GTCACCTAGCGTTAGG-2	AS_PBMC	6	10
GTCACCTAGGTCTTGT-2	AS_PBMC	47	86
GTCACCTAGTCGTATC-2	AS_PBMC	33	89
GTCACCTGTAATGTGA-2	AS_PBMC	3	16
GTCACCTGTTCTGAAC-1	NC_PBMC	30	55
GTCACGGCACCCTTAC-2	AS_PBMC	16	43
GTCACGGGTAGTCTGT-2	AS_PBMC	10	26
GTCACTCAGGCACCTC-2	AS_PBMC	32	76
GTCACTCCAAGCGTCC-1	NC_PBMC	43	97
GTCACTCCAGATAAGT-2	AS_PBMC	53	96
GTCACTCTCTCATCCG-1	NC_PBMC	22	63
GTCCATCAGTCCGTGC-2	AS_PBMC	34	74
GTCCATCGTTGGACGA-2	AS_PBMC	23	62
GTCGTAAAGCACACCC-1	NC_PBMC	38	115
GTCGTAAAGGCAATTA-1	NC_PBMC	23	39
GTCGTAACAAAGAGAG-1	NC_PBMC	67	126
GTCTACCCAACGACAG-1	NC_PBMC	47	102
GTCTACCGTTCTGAAC-2	AS_PBMC	51	160
GTGACATCACACATTG-2	AS_PBMC	4	10
GTGACATCACCAAGGA-2	AS_PBMC	46	104
GTGACATCATAGCCGC-2	AS_PBMC	20	42
GTGATCAAGCATTGGG-1	NC_PBMC	27	88
GTGATCACAACGTAGG-2	AS_PBMC	45	103
GTGATCACAGGCATTT-2	AS_PBMC	47	119
GTGATCACATCACAAC-2	AS_PBMC	41	83
GTGATCAGTTTGACCA-1	NC_PBMC	25	59
GTGCACGAGATGTTCC-1	NC_PBMC	55	137
GTGCACGAGGTCGGTA-1	NC_PBMC	59	107
GTGCACGTCCTAGAGT-2	AS_PBMC	33	64
GTGCCAGAGTCGTGAG-2	AS_PBMC	32	95
GTGCTGGAGCAGAGCT-2	AS_PBMC	37	110
GTGCTGGCACGTTAGT-2	AS_PBMC	24	43
GTGGATTAGTGCTCGC-1	NC_PBMC	55	122
GTGGATTCACATATCG-2	AS_PBMC	50	106
GTGGATTCAGAACGAC-2	AS_PBMC	85	234
GTGGATTCAGTCAGCC-1	NC_PBMC	37	72
GTGGATTGTTCCCTTG-1	NC_PBMC	10	43
GTGGATTGTTGGTAAA-2	AS_PBMC	6	17
GTGGCGTGTAAGCCGA-2	AS_PBMC	81	163
GTGTCAAAGGCTCAGA-1	NC_PBMC	4	16
GTGTCAAAGTACGCGA-1	NC_PBMC	35	68
GTGTCAAAGTTCAACC-2	AS_PBMC	18	60
GTGTCAACAGTAAGAT-2	AS_PBMC	54	112
GTGTCAACAGTGCTCG-2	AS_PBMC	23	49
GTGTCAAGTCACAGTT-2	AS_PBMC	7	13
GTGTCAAGTTCTGAAC-2	AS_PBMC	50	90
GTGTCAATCCCGAAGC-2	AS_PBMC	48	66
GTGTCCTAGGCCAGTA-1	NC_PBMC	91	192
GTGTCCTGTCACAGTT-2	AS_PBMC	31	69
GTGTCCTGTGCGCATC-2	AS_PBMC	8	16
GTGTCCTGTGGTCGAA-2	AS_PBMC	57	121
GTGTCCTTCTCTGTTA-2	AS_PBMC	11	21
GTGTGATCATTACTTC-1	NC_PBMC	24	57
GTGTGATTCACGTCAA-1	NC_PBMC	25	43
GTGTGATTCGGAGTTT-1	NC_PBMC	17	46
GTTACGAAGGCCAGTA-2	AS_PBMC	65	148
GTTACGAAGTCGAAAT-1	NC_PBMC	68	135
GTTACGAAGTTGCTTG-1	NC_PBMC	86	146
GTTACTTAGAACAGGA-1	NC_PBMC	32	81
GTTACTTGTACCAAGG-2	AS_PBMC	35	83
GTTACTTGTTAACCGT-2	AS_PBMC	38	89
GTTACTTGTTAAGGGC-2	AS_PBMC	0	4
GTTATGGCACTCGGAC-2	AS_PBMC	3	7
GTTATGGCATGTAGAA-2	AS_PBMC	7	18
GTTATGGGTCAACTAC-1	NC_PBMC	4	4
GTTATTCCAAGTCCTA-2	AS_PBMC	56	122
GTTCAAGCACTGGGCT-2	AS_PBMC	28	60
GTTCAAGTCCTTCGAC-2	AS_PBMC	51	104
GTTGGGCAGTGATTAG-1	NC_PBMC	27	46
GTTGGGCGTCAGTGCC-2	AS_PBMC	16	26
GTTGGGCGTGCCCTAG-1	NC_PBMC	39	78
GTTGGGCTCAATCGTG-2	AS_PBMC	33	86
GTTGGGCTCCTCCAGT-2	AS_PBMC	35	59
GTTGGTAAGTGTCGCC-2	AS_PBMC	38	65
GTTGGTACAATGATGA-1	NC_PBMC	49	98
GTTGGTACATCACAGT-2	AS_PBMC	44	106
GTTGGTAGTGATAACA-2	AS_PBMC	38	97
TAAACCGCAGGTGTCC-2	AS_PBMC	2	4
TAAACCGCATTCACCC-2	AS_PBMC	10	19
TAAACCGGTCCCTAAA-2	AS_PBMC	9	23
TAACAGCAGCAAGGTC-2	AS_PBMC	14	23
TAACAGCAGCCTATAC-2	AS_PBMC	63	134
TAACAGCAGTGAATAC-2	AS_PBMC	40	83
TAACAGCCAAATTCCG-1	NC_PBMC	48	131
TAACAGCTCCCATAGA-2	AS_PBMC	41	79
TAACGGTAGAGCCACA-2	AS_PBMC	80	189
TAACGGTCATTAGCCA-1	NC_PBMC	26	50
TAACGGTGTTGGCGAA-1	NC_PBMC	50	106
TAACGGTGTTGTATCG-2	AS_PBMC	28	73
TAACGGTTCTATGAGC-2	AS_PBMC	9	41
TAACTTCAGACACTTC-2	AS_PBMC	13	31
TAACTTCAGCGAGAAA-1	NC_PBMC	12	28
TAACTTCGTGTCGTCG-1	NC_PBMC	66	163
TAAGCCAAGCTGAGGT-2	AS_PBMC	54	103
TAAGCCAGTGCTAGTT-1	NC_PBMC	50	112
TAAGCCATCAACGTGT-2	AS_PBMC	18	45
TAAGTGCAGGATATCA-2	AS_PBMC	25	85
TAAGTGCCAAAGGAAG-1	NC_PBMC	55	131
TAAGTGCCAGGGTAAC-1	NC_PBMC	6	26
TAAGTGCCATACCCGG-2	AS_PBMC	34	90
TAAGTGCTCATTCATC-2	AS_PBMC	2	8
TAATCGGCACAGCTTA-2	AS_PBMC	88	218
TAATCGGTCGGTTCCT-1	NC_PBMC	74	172
TAATTCCAGGAAGGTA-1	NC_PBMC	54	104
TAATTCCTCCCAGTAA-2	AS_PBMC	43	88
TAATTCCTCGCGGCAT-1	NC_PBMC	27	71
TAATTCCTCGCGTTCT-2	AS_PBMC	62	142
TACAGCAAGTACAGTA-2	AS_PBMC	26	66
TACAGCACACATATCG-1	NC_PBMC	89	199
TACATGGAGATATGAC-1	NC_PBMC	38	76
TACATGGGTATTGTCG-1	NC_PBMC	26	66
TACATGGGTGCTGTGC-1	NC_PBMC	22	58
TACATGGTCAGTGTGT-2	AS_PBMC	61	132
TACATGGTCGCGCCAA-2	AS_PBMC	62	129
TACATTCTCGTCTTAT-2	AS_PBMC	16	65
TACCCTGAGTTTACGC-1	NC_PBMC	71	191
TACCCTGTCTGGAAGG-1	NC_PBMC	22	41
TACCTATAGCGGACAT-1	NC_PBMC	46	119
TACCTATCACAAACGG-2	AS_PBMC	11	35
TACCTATCAGGTGGTA-2	AS_PBMC	58	126
TACCTATCATATAGAG-1	NC_PBMC	11	27
TACCTCGAGTGAATAC-2	AS_PBMC	93	173
TACCTCGCACACTAGT-2	AS_PBMC	9	15
TACGCAACAGCAACCC-1	NC_PBMC	45	67
TACGCCTCAGGTGTCC-2	AS_PBMC	21	61
TACGCCTCATTCACCC-2	AS_PBMC	51	123
TACGCCTGTATACGCT-1	NC_PBMC	34	84
TACGGATAGACAGCTG-2	AS_PBMC	32	65
TACGGATAGTCCCGCA-2	AS_PBMC	27	85
TACGGATCATTAACGC-2	AS_PBMC	35	64
TACGGATGTTGCAGAG-2	AS_PBMC	75	168
TACTAGGAGCCCATTA-2	AS_PBMC	128	233
TACTAGGAGCGCAATG-2	AS_PBMC	3	7
TACTAGGAGGTTACAA-2	AS_PBMC	88	174
TACTAGGAGTACCCAT-1	NC_PBMC	92	197
TACTAGGCACTCGCAG-2	AS_PBMC	46	101
TACTAGGTCGTTTGAG-1	NC_PBMC	31	75
TACTCGCAGTGATTAG-2	AS_PBMC	48	100
TACTCGCCAAGAAACT-2	AS_PBMC	18	54
TACTCGCGTTCTTTGT-1	NC_PBMC	23	57
TACTGCCCATTACACG-2	AS_PBMC	35	80
TACTGCCGTTTAGAAG-2	AS_PBMC	74	152
TAGACTGAGCGGACAT-1	NC_PBMC	38	86
TAGACTGAGTACCCAT-1	NC_PBMC	48	98
TAGACTGTCGCCGAAC-1	NC_PBMC	11	38
TAGACTGTCTTCATAC-1	NC_PBMC	24	34
TAGCACAAGCACCATT-2	AS_PBMC	24	66
TAGCATGAGCCATCAT-1	NC_PBMC	16	46
TAGCATGAGGTACATA-2	AS_PBMC	65	134
TAGCATGCACAGAAGC-2	AS_PBMC	10	34
TAGCCCTAGAGCCACA-1	NC_PBMC	16	26
TAGCCCTCAAGCGAAC-1	NC_PBMC	115	226
TAGCCCTCAGTTAAAG-2	AS_PBMC	21	42
TAGCCCTCATAGTCCA-2	AS_PBMC	19	36
TAGCCCTTCATCGCTC-2	AS_PBMC	18	42
TAGCCGGAGGAAACTT-1	NC_PBMC	14	34
TAGCCGGCAGTATCTG-2	AS_PBMC	6	9
TAGCCGGCATTTCTTG-2	AS_PBMC	6	16
TAGCGGCAGACGTCAG-2	AS_PBMC	38	69
TAGCGGCGTAAGTCTC-1	NC_PBMC	12	31
TAGCTTTGTCGAGGAT-1	NC_PBMC	22	55
TAGCTTTGTGCTTTGA-2	AS_PBMC	9	34
TAGCTTTTCGTGGCGT-2	AS_PBMC	28	67
TAGGAGGAGTCACACT-2	AS_PBMC	35	73
TAGGAGGGTTACGGAG-2	AS_PBMC	23	45
TAGGAGGTCGTCTTAT-1	NC_PBMC	35	109
TAGGTCACATTGCGAT-2	AS_PBMC	14	31
TAGGTCAGTATTCGAC-1	NC_PBMC	36	88
TAGGTCAGTTCCAGTA-1	NC_PBMC	90	212
TAGGTGTGTTCGGGAA-2	AS_PBMC	37	59
TAGGTGTTCGCGATGC-1	NC_PBMC	42	108
TAGTCCCAGAGCGGTT-2	AS_PBMC	46	110
TAGTCCCAGCTACGTT-2	AS_PBMC	10	24
TAGTCCCCATCGCTAA-2	AS_PBMC	63	137
TATCGAGCATCACAGT-1	NC_PBMC	55	96
TATCGAGCATGGGTGA-2	AS_PBMC	90	218
TATCGAGGTCTGATTG-2	AS_PBMC	53	120
TATCTGTCACATAAAG-1	NC_PBMC	56	117
TATCTGTTCATTCATC-1	NC_PBMC	26	69
TATGTGGGTGGAGTGT-2	AS_PBMC	46	112
TATGTGGTCCATAGGT-2	AS_PBMC	52	92
TATGTGGTCTACATCT-2	AS_PBMC	35	73
TATGTTCCACTAGCCG-1	NC_PBMC	24	58
TATGTTCGTGTGACCC-2	AS_PBMC	53	125
TATGTTCGTTCTTTGT-2	AS_PBMC	12	23
TATGTTCTCCGATTGA-2	AS_PBMC	76	123
TATGTTCTCTCCTTAA-1	NC_PBMC	81	162
TATGTTCTCTTAACGG-2	AS_PBMC	18	50
TATTGCTAGGCTGGAT-2	AS_PBMC	28	57
TATTGCTAGTCATCTG-2	AS_PBMC	4	14
TCAAGACGTAACAATG-1	NC_PBMC	88	174
TCAAGACGTCAGAAAT-2	AS_PBMC	57	119
TCAAGACTCGAGAAGC-1	NC_PBMC	116	263
TCAAGCAGTCTGGATT-2	AS_PBMC	58	151
TCAAGCATCCTCTCTT-2	AS_PBMC	32	62
TCAAGCATCGGATGTT-1	NC_PBMC	33	63
TCAAGGTAGAGAGTTT-1	NC_PBMC	102	212
TCAAGGTAGGAAGAAC-1	NC_PBMC	185	407
TCAAGGTCATTTGGCA-2	AS_PBMC	14	22
TCAAGGTGTCAATCCA-2	AS_PBMC	65	140
TCAAGGTTCCCTATTA-1	NC_PBMC	138	262
TCAAGGTTCGCGGCAT-2	AS_PBMC	10	22
TCAATTCAGTAGTTCC-2	AS_PBMC	43	83
TCACAAGTCAACGTGT-1	NC_PBMC	42	97
TCACAGACAAGCGGTA-2	AS_PBMC	36	75
TCACAGACAATGATGA-1	NC_PBMC	20	36
TCACAGACAGCAACGA-1	NC_PBMC	0	28
TCACAGACAGTGCTCG-1	NC_PBMC	39	106
TCACAGACATCGTACA-2	AS_PBMC	64	135
TCACAGAGTAACCGAG-2	AS_PBMC	6	25
TCACAGATCGCAGATT-2	AS_PBMC	16	51
TCACCACGTAACATAG-2	AS_PBMC	27	65
TCACCACTCCACCTAC-2	AS_PBMC	74	145
TCACCTGTCCCATAGA-1	NC_PBMC	16	52
TCACTCGAGTTGACAA-1	NC_PBMC	16	30
TCACTCGGTCATCAAC-2	AS_PBMC	29	54
TCACTCGGTTCTCGAA-2	AS_PBMC	34	66
TCACTCGTCCGGGCAT-2	AS_PBMC	36	76
TCAGCTCAGTTACCAC-1	NC_PBMC	26	78
TCAGCTCGTCTGGTCG-2	AS_PBMC	2	6
TCAGCTCTCGGTTGTA-2	AS_PBMC	38	104
TCAGGGCCAAGGTCGA-1	NC_PBMC	26	52
TCAGGGCCACATCATG-2	AS_PBMC	24	70
TCAGGGCGTTTAGACC-1	NC_PBMC	7	29
TCAGGTACAGCGCGTT-2	AS_PBMC	61	144
TCAGGTACATATAGAG-1	NC_PBMC	47	129
TCAGGTACATTCGTCC-2	AS_PBMC	14	28
TCAGGTATCCATCATT-2	AS_PBMC	83	199
TCAGTCCGTTATAGAG-1	NC_PBMC	32	90
TCAGTTTAGTAGGAAG-2	AS_PBMC	61	170
TCAGTTTCACACATTG-2	AS_PBMC	10	20
TCCAGAAAGGCTAAAT-1	NC_PBMC	53	116
TCCAGAAAGTCTAGAA-2	AS_PBMC	6	8
TCCAGAAGTATCCCTC-2	AS_PBMC	77	163
TCCAGAAGTTGGTAAA-1	NC_PBMC	12	25
TCCATCGGTTTCCGGG-2	AS_PBMC	66	159
TCCATCGTCCATAACG-1	NC_PBMC	64	108
TCCCACAAGAAGAGTG-2	AS_PBMC	79	150
TCCCACAAGTTAGAGT-2	AS_PBMC	50	112
TCCCACACAATGGTAA-2	AS_PBMC	15	29
TCCCACACAGGGAGTT-1	NC_PBMC	35	69
TCCCACATCTGTTTAC-1	NC_PBMC	11	24
TCCGACTAGTTGGAAT-1	NC_PBMC	36	87
TCCGACTGTGAGGGTT-1	NC_PBMC	74	152
TCCGACTTCCATGACA-2	AS_PBMC	14	31
TCGAGCGAGTGAAGGA-2	AS_PBMC	45	80
TCGAGCGCAACCTCCT-2	AS_PBMC	35	69
TCGAGCGCACGGTGTC-2	AS_PBMC	0	2
TCGAGCGCAGACCTGC-2	AS_PBMC	2	10
TCGATTTAGAGCGGTT-2	AS_PBMC	14	53
TCGATTTTCATCGCAA-1	NC_PBMC	21	35
TCGATTTTCTCTCAAT-2	AS_PBMC	26	34
TCGCAGGCAGTAACTC-2	AS_PBMC	40	82
TCGCAGGGTAACTGAA-1	NC_PBMC	70	137
TCGCAGGGTGTCCCAG-2	AS_PBMC	38	107
TCGCAGGTCGACGGAA-2	AS_PBMC	6	14
TCGCCTATCTCTGTTA-1	NC_PBMC	60	120
TCGGGACAGGGCGAAG-1	NC_PBMC	42	97
TCGGGACTCCGAGAGA-1	NC_PBMC	43	123
TCGGGACTCGCCACTT-1	NC_PBMC	65	134
TCGTTCGAGCGTATCT-2	AS_PBMC	51	169
TCGTTCGAGGCCTCGT-2	AS_PBMC	12	38
TCGTTCGCAGTAGTCT-2	AS_PBMC	4	5
TCTAGTTAGCCGCTGT-2	AS_PBMC	54	93
TCTAGTTGTCAACAGG-1	NC_PBMC	20	54
TCTAGTTTCTTTATCG-2	AS_PBMC	9	10
TCTATTGGTGATTCCA-1	NC_PBMC	17	23
TCTATTGTCGGAGTTT-2	AS_PBMC	67	129
TCTATTGTCTACTGCC-2	AS_PBMC	24	48
TCTCAGCCACTGCTTC-2	AS_PBMC	40	82
TCTCAGCGTAATGCAA-2	AS_PBMC	23	43
TCTCAGCTCGAGGTCC-2	AS_PBMC	18	50
TCTCTGGAGAAAGGGT-2	AS_PBMC	31	58
TCTCTGGAGGGAAGCG-2	AS_PBMC	36	75
TCTCTGGAGTATGGGC-2	AS_PBMC	38	97
TCTCTGGAGTGGACGT-2	AS_PBMC	57	144
TCTCTGGAGTTAGAGT-1	NC_PBMC	20	31
TGAATCGAGAACGTTA-1	NC_PBMC	30	70
TGAATCGAGAACTAAC-2	AS_PBMC	121	271
TGAATCGAGGAACCGT-2	AS_PBMC	92	223
TGAATCGTCCCTACGT-2	AS_PBMC	53	124
TGACAACTCCTCATTA-2	AS_PBMC	36	90
TGACAACTCTCTCAAT-1	NC_PBMC	36	96
TGAGCCGTCAGTACAC-2	AS_PBMC	21	41
TGAGCCGTCTGGTACA-2	AS_PBMC	32	77
TGAGTCAGTTGCAGCC-1	NC_PBMC	28	70
TGAGTCATCCAGAATC-2	AS_PBMC	76	156
TGATCAGAGGTTTCTG-2	AS_PBMC	78	203
TGATCAGCATGGTTTG-2	AS_PBMC	33	84
TGATCAGTCGGGCTCA-1	NC_PBMC	64	141
TGATGCACAGGACCTC-1	NC_PBMC	10	22
TGATGCACATTGCGAT-1	NC_PBMC	39	95
TGATGCAGTCAATCCA-1	NC_PBMC	18	60
TGCACCTGTCTGGGAA-1	NC_PBMC	51	96
TGCACCTTCGGATAAA-1	NC_PBMC	30	62
TGCATTTAGAGTTTGA-1	NC_PBMC	44	75
TGCATTTAGGCATGCA-2	AS_PBMC	85	158
TGCATTTCATCCTGGG-1	NC_PBMC	55	104
TGCATTTCATGCTATG-1	NC_PBMC	27	65
TGCATTTTCCTCCCAA-2	AS_PBMC	58	110
TGCCTCAAGGATGTAT-2	AS_PBMC	49	93
TGCCTCACATATAGAG-2	AS_PBMC	16	43
TGCCTCATCGATAGGG-2	AS_PBMC	40	94
TGCCTCATCTTCCACG-1	NC_PBMC	6	18
TGCCTGTTCCATAGGT-2	AS_PBMC	24	60
TGCCTGTTCCGAGGAA-1	NC_PBMC	22	35
TGCGTAAAGCAGGACT-2	AS_PBMC	0	7
TGCGTAAAGGGTATCG-2	AS_PBMC	32	92
TGCGTAACAGCACATT-1	NC_PBMC	10	30
TGCGTAACATCGACGC-2	AS_PBMC	2	10
TGCGTAAGTCTCGGGT-2	AS_PBMC	15	22
TGCTATTAGTAGCAAT-2	AS_PBMC	30	64
TGCTATTCAAGCCCTG-1	NC_PBMC	85	170
TGCTATTCAGCAGGTA-1	NC_PBMC	10	19
TGCTATTGTGAGGGTT-1	NC_PBMC	19	50
TGCTCACAGATCACCT-2	AS_PBMC	49	98
TGCTCACAGGGTATCG-2	AS_PBMC	46	93
TGCTCACCAATGTAAG-1	NC_PBMC	48	104
TGCTCACGTCGGCTGT-2	AS_PBMC	16	48
TGCTCGTAGTCAACTC-2	AS_PBMC	69	148
TGCTCGTCAATGCATC-2	AS_PBMC	16	36
TGCTCGTGTACTATGC-2	AS_PBMC	30	78
TGCTCGTTCTCTCAAT-2	AS_PBMC	91	161
TGCTTCGGTTTAAGCC-2	AS_PBMC	8	12
TGCTTTAAGTAGCAAT-1	NC_PBMC	54	112
TGCTTTACACACTAGT-1	NC_PBMC	69	149
TGCTTTAGTGCACCCA-2	AS_PBMC	67	126
TGCTTTATCCATATCT-2	AS_PBMC	31	66
TGGAAGGAGCAAGGTC-2	AS_PBMC	12	44
TGGAAGGTCATTCGGA-2	AS_PBMC	15	26
TGGAAGGTCATTGCCC-2	AS_PBMC	29	68
TGGACATAGCAACGGT-1	NC_PBMC	25	68
TGGACATTCAGTCTTT-2	AS_PBMC	51	84
TGGACATTCCTCATTA-2	AS_PBMC	22	64
TGGACATTCTGTAGAC-2	AS_PBMC	38	90
TGGCAATAGACCAATA-1	NC_PBMC	118	222
TGGCAATAGCCTATAC-2	AS_PBMC	97	207
TGGCAATAGCTGCTCG-2	AS_PBMC	25	51
TGGCCTTAGACCCTAT-2	AS_PBMC	39	74
TGGCCTTCATTGCCTC-2	AS_PBMC	38	65
TGGCCTTTCTGTTGCC-1	NC_PBMC	29	59
TGGGTGCAGTGAGCAC-1	NC_PBMC	34	76
TGGGTTACAATAGCGG-1	NC_PBMC	30	59
TGGGTTACACCTGTGG-2	AS_PBMC	39	107
TGGGTTAGTAGATGAT-2	AS_PBMC	14	26
TGGGTTATCGCTAGTA-2	AS_PBMC	8	26
TGGGTTATCTATACCT-1	NC_PBMC	31	59
TGGGTTATCTGAACGT-2	AS_PBMC	4	6
TGGTCCTAGAGACTCG-1	NC_PBMC	74	172
TGGTCCTAGTCGCCTG-2	AS_PBMC	4	13
TGGTCCTCATCGTACA-2	AS_PBMC	36	110
TGTAAGCAGCGCGTTC-2	AS_PBMC	50	108
TGTAAGCAGTTGAATG-2	AS_PBMC	67	133
TGTAAGCCACATAAAG-2	AS_PBMC	17	34
TGTAAGCGTATGGGTG-1	NC_PBMC	166	340
TGTAAGCGTATGTTCG-1	NC_PBMC	58	122
TGTACAGGTAGACACG-1	NC_PBMC	37	81
TGTACAGGTATCAGCT-2	AS_PBMC	40	62
TGTACGAGTCAATCCA-2	AS_PBMC	15	36
TGTACGAGTGAGGTCA-1	NC_PBMC	40	62
TGTACGAGTGCAACAG-1	NC_PBMC	16	54
TGTACGAGTGTCCTTC-2	AS_PBMC	13	28
TGTACGATCGCAGATT-2	AS_PBMC	99	201
TGTAGCAAGATACCAA-2	AS_PBMC	10	13
TGTAGCACACCGTCTT-1	NC_PBMC	100	190
TGTAGCAGTGGTAAGC-1	NC_PBMC	17	52
TGTAGCAGTTTGATCG-1	NC_PBMC	16	35
TGTGACAAGATCGAGC-2	AS_PBMC	28	54
TGTGACACAGGTAACG-2	AS_PBMC	21	43
TGTGACACAGTGCGAA-1	NC_PBMC	37	86
TGTGACAGTAATGCAA-2	AS_PBMC	37	104
TGTGACATCATCGCAA-2	AS_PBMC	26	64
TGTGACATCATTGCCC-2	AS_PBMC	29	71
TGTGGCGGTGCTTGAT-2	AS_PBMC	12	38
TGTGGCGTCAGAATGA-2	AS_PBMC	45	85
TGTGTCCAGGGAGTTC-1	NC_PBMC	85	147
TGTGTCCCAAGGCTTT-2	AS_PBMC	52	119
TGTGTCCCAATGATGA-1	NC_PBMC	24	58
TGTGTCCGTTTGCGAT-2	AS_PBMC	21	39
TGTGTCCTCTTGTACT-2	AS_PBMC	20	45
TGTTAGGAGCCTCGCA-2	AS_PBMC	0	6
TGTTAGGGTCCATTGA-2	AS_PBMC	13	28
TTAACGGGTCGTAGTT-2	AS_PBMC	12	27
TTACCCGCAAATGCTC-1	NC_PBMC	91	193
TTACCCGCAGCAACAG-2	AS_PBMC	37	63
TTACCCGGTTGGCTAT-1	NC_PBMC	57	125
TTACCCGTCCTGGAAT-2	AS_PBMC	42	99
TTACCCGTCGGTACTA-2	AS_PBMC	23	42
TTACCGCTCCGATGCG-2	AS_PBMC	11	29
TTACCGCTCCGTACGG-1	NC_PBMC	54	93
TTACGGAAGTAACTCC-2	AS_PBMC	30	66
TTACGGATCACCCGGA-1	NC_PBMC	66	162
TTACGGATCGGATAAA-2	AS_PBMC	12	38
TTACGGATCGGTCGAC-2	AS_PBMC	21	54
TTACGTTAGTGATCTC-2	AS_PBMC	71	157
TTACGTTCAGCCACGT-2	AS_PBMC	0	4
TTACGTTCAGCTTACA-2	AS_PBMC	72	145
TTACGTTGTCTGAGCC-1	NC_PBMC	41	111
TTACGTTTCCTGGAAT-1	NC_PBMC	29	58
TTACTCAAGAGGAACA-2	AS_PBMC	123	209
TTACTCACAAGTCCTA-2	AS_PBMC	95	183
TTACTCAGTACAAGCG-1	NC_PBMC	46	111
TTACTCAGTACTTGAC-2	AS_PBMC	87	183
TTACTCATCGCTCGGA-2	AS_PBMC	6	8
TTACTCATCGGTCAGC-2	AS_PBMC	19	50
TTACTCATCTCCCTTT-2	AS_PBMC	17	41
TTACTTGAGAGCTACG-2	AS_PBMC	45	120
TTACTTGCAGTGCGAA-2	AS_PBMC	10	23
TTACTTGGTCCGTAGC-2	AS_PBMC	2	6
TTACTTGGTGCATTGT-2	AS_PBMC	67	146
TTACTTGTCGCTTGAA-2	AS_PBMC	32	73
TTAGCGAAGTAACACA-1	NC_PBMC	42	74
TTAGCGACATGCCCTT-1	NC_PBMC	68	135
TTAGCGAGTCTGGTTA-1	NC_PBMC	24	56
TTAGCTTGTAGAACGC-2	AS_PBMC	10	26
TTAGGTGAGTGTAATG-2	AS_PBMC	46	114
TTAGGTGCATCGACCG-2	AS_PBMC	30	79
TTAGGTGCATTCGTCC-2	AS_PBMC	75	158
TTAGGTGGTCTGGTTA-2	AS_PBMC	9	35
TTAGGTGGTCTGTGTA-2	AS_PBMC	79	207
TTAGGTGGTGCCAAGA-2	AS_PBMC	39	75
TTAGGTGTCTTAAGCG-2	AS_PBMC	6	12
TTATGTCGTAGTCTGT-1	NC_PBMC	15	50
TTATGTCTCATTCATC-2	AS_PBMC	82	145
TTATGTCTCGGTAGGA-1	NC_PBMC	40	84
TTATGTCTCGTATAGC-2	AS_PBMC	38	79
TTATGTCTCTGTTGCC-2	AS_PBMC	14	34
TTCAACTCAACTCGTA-2	AS_PBMC	25	52
TTCAACTCAATCATCG-2	AS_PBMC	83	167
TTCATCAAGAAATTCG-1	NC_PBMC	16	45
TTCATCAAGGGTAGTC-1	NC_PBMC	6	16
TTCATCAAGTCTCTAG-1	NC_PBMC	53	126
TTCATCACAAGGAAGA-1	NC_PBMC	35	77
TTCATCACATTACTTC-2	AS_PBMC	32	64
TTCATCAGTGATAGAT-2	AS_PBMC	57	142
TTCATTGGTCAAGACG-1	NC_PBMC	23	51
TTCATTGTCAAACCCA-1	NC_PBMC	13	37
TTCGATTTCGGATGTT-1	NC_PBMC	41	86
TTCGATTTCTATCTTG-1	NC_PBMC	69	142
TTCGCGTCACATATCG-1	NC_PBMC	15	24
TTCGCGTCACTGAAGG-2	AS_PBMC	19	39
TTCGGTCAGAGCTACG-2	AS_PBMC	16	30
TTCGGTCCAACTCAAC-2	AS_PBMC	65	163
TTCGTTAAGCCCATGC-2	AS_PBMC	55	127
TTCTAACAGTCGTACT-1	NC_PBMC	13	21
TTCTAACCATTGCGAT-1	NC_PBMC	47	131
TTCTGTAAGGAGACTC-1	NC_PBMC	10	26
TTCTGTAGTATGGGTG-2	AS_PBMC	19	36
TTCTGTAGTGTCCTTC-2	AS_PBMC	77	155
TTGACGAAGAATCAAC-1	NC_PBMC	63	142
TTGACGAAGCTGGAGT-2	AS_PBMC	4	10
TTGACGACAGTGGTCC-2	AS_PBMC	51	102
TTGACGAGTGGTACTT-1	NC_PBMC	20	43
TTGACGAGTTCTGATG-2	AS_PBMC	29	69
TTGACGAGTTGGGAAC-2	AS_PBMC	9	15
TTGAGCAAGCTATCCA-2	AS_PBMC	29	64
TTGAGCACAACGCACC-1	NC_PBMC	88	213
TTGAGCACATGGTAAA-1	NC_PBMC	28	72
TTGAGCAGTAATGCAA-2	AS_PBMC	66	143
TTGAGCATCGGGACAA-2	AS_PBMC	42	75
TTGAGTGAGACAACGC-2	AS_PBMC	16	31
TTGAGTGCACCTGGTG-2	AS_PBMC	46	99
TTGAGTGTCTTAATCC-1	NC_PBMC	56	98
TTGCACCAGTGAGTTA-1	NC_PBMC	14	32
TTGCACCCAGGGCTTC-2	AS_PBMC	73	173
TTGCACCGTGCGACCT-2	AS_PBMC	40	92
TTGCACCTCTGGTACA-2	AS_PBMC	29	79
TTGCAGAAGTAATCAG-2	AS_PBMC	15	30
TTGCCCAAGGCTTAAA-2	AS_PBMC	27	80
TTGCCCACATAGACGG-2	AS_PBMC	17	57
TTGCGAATCCAGTTAG-1	NC_PBMC	8	16
TTGCGGGAGCTAGCAG-1	NC_PBMC	84	179
TTGCGGGCAATGTGTC-2	AS_PBMC	15	27
TTGCGGGTCAGAACGG-2	AS_PBMC	12	23
TTGCTTAAGCGCGTTC-2	AS_PBMC	20	65
TTGCTTACAACTGCGC-1	NC_PBMC	48	78
TTGCTTACATCTCACC-2	AS_PBMC	15	43
TTGCTTATCCAAGAGG-2	AS_PBMC	40	73
TTGGTCCAGCTTTCCC-2	AS_PBMC	33	62
TTGGTCCAGTTCGCGC-2	AS_PBMC	47	92
TTGGTCCCAAAGCTGG-2	AS_PBMC	27	49
TTGGTCCTCGTGGGTC-2	AS_PBMC	6	12
TTGTCTACACTTACAG-1	NC_PBMC	27	77
TTGTCTAGTAGGGTCA-2	AS_PBMC	44	103
TTGTCTAGTGGTGGTA-1	NC_PBMC	25	41
TTGTCTATCCGGAAAG-2	AS_PBMC	47	89
TTGTCTATCGGCAATT-2	AS_PBMC	47	81
TTGTCTATCTATAGGC-1	NC_PBMC	18	47
TTGTTCACACTCCTCA-1	NC_PBMC	9	11
TTGTTCACATTATGGC-1	NC_PBMC	177	363
TTGTTCAGTGCCCAGT-1	NC_PBMC	6	27
TTGTTCAGTGCTTACA-1	NC_PBMC	76	181
TTGTTCAGTTACTTTC-1	NC_PBMC	20	54
TTGTTCATCGGTCGAC-2	AS_PBMC	13	31
TTGTTGTAGAGCTGTG-2	AS_PBMC	16	42
TTGTTGTCACCACCAG-1	NC_PBMC	54	123
TTGTTGTGTATCGCGC-2	AS_PBMC	8	27
TTGTTGTGTTAAGGGC-1	NC_PBMC	20	39
TTGTTGTTCTGGAAGG-2	AS_PBMC	41	117
TTTACGTGTTAGAGAT-2	AS_PBMC	7	11
TTTACGTGTTCTCGAA-1	NC_PBMC	17	41
TTTACGTTCTCTGACC-1	NC_PBMC	34	63
TTTACGTTCTGTGTCC-2	AS_PBMC	29	70
TTTGAGGTCCTCCTGA-2	AS_PBMC	46	92
TTTGAGGTCTTAAGCG-2	AS_PBMC	36	93
TTTGCGCAGTAGTTCC-2	AS_PBMC	45	105
TTTGCGCGTAGGGTTG-2	AS_PBMC	73	163
TTTGCGCGTCAGAGTG-1	NC_PBMC	13	33
TTTGCGCGTCGATAGG-1	NC_PBMC	13	43
TTTGCGCGTCGGCTGT-2	AS_PBMC	35	86
TTTGCGCGTGTCTACA-1	NC_PBMC	21	57
TTTGCGCTCGGATGTT-2	AS_PBMC	18	41
TTTGGCCGTGTCCTTC-2	AS_PBMC	48	92
TTTGGCCTCATCGCAA-2	AS_PBMC	64	147
TTTGGCCTCGCTGATA-2	AS_PBMC	34	64
TTTGGTTAGGCTAAAT-2	AS_PBMC	48	114
TTTGGTTCAATTGCCA-1	NC_PBMC	92	193
TTTGGTTCATCGTGAT-2	AS_PBMC	63	154
TTTGGTTGTCCGTCGA-2	AS_PBMC	34	79
TTTGTGTCAAGACTTC-1	NC_PBMC	18	52
